# Supplementary material for: Genome Sequence Analyses of Pseudomonas savastanoi pv. glycinea and Subtractive Hybridization-Based Comparative Genomics with Nine Pseudomonads
Source: PLoS One. 2011 Jan 27;6(1):e16451. doi: 10.1371/journal.pone.0016451 (PMC3029378; doi:10.1371/journal.pone.0016451)
Supplement: File S1 — Specific gene list of Psg B076 compared to Psg Race 4. (XLS) [file pone.0016451.s001.xls]

## Sheet: B076 versus Race4
Psg B076 CDS	BlastN	Islands	BlastP	Islands	Length(bp)	Length(aa)	Product
PsgB076_00355	-		+		813	270	hypothetical protein
PsgB076_00425	+		+		1083	360	shufflon-specific recombinase
PsgB076_00430	+	SIn01	+	SIp01	572	189.667	hypothetical protein
PsgB076_00437	+		+		1183	393.333	hypothetical protein
PsgB076_00477	+		+		381	126	hypothetical protein
PsgB076_00482	+		+	SIp02	1725	574	type I restriction-modification system, M subunit
PsgB076_00487	+		+		1359	452	hypothetical protein
PsgB076_00492	+		+		3123	1040	type I restriction-modification enzyme, R subunit, putative
PsgB076_00499	+		-		495	164	hypothetical protein
PsgB076_00504	+		+		279	92	hypothetical protein
PsgB076_00509	+		-		645	214	hypothetical protein
PsgB076_00514	+		-		795	264	prophage PSPPH06, putative adenine modification methytransferase
PsgB076_00519	+		-		546	181	prophage PSPPH02, putative chitinase
PsgB076_00524	+		+		1041	346	prophage PSPPH02, late control gene D protein
PsgB076_00529	+		+		207	68	prophage PSPPH02, tail protein X
PsgB076_00534	+		+		846	281	pyocin R2_PP, tail formation protein
PsgB076_00539	+		+	SIp03	3057	1018	tail tape meausure protein
PsgB076_00549	+		+		321	106	hypothetical protein
PsgB076_00554	+		+		504	167	major tail tube protein
PsgB076_00559	+		+		1173	390	major tail sheath protein
PsgB076_00564	+		-		150	49	hypothetical protein
PsgB076_00569	+		+		2664	887	Phage-related tail fibre protein-like protein
PsgB076_00574	+	SIn02	+		594	197	tail protein I
PsgB076_00579	+		+		882	293	baseplate assembly protein J
PsgB076_00584	+		+		327	108	baseplate assembly protein W
PsgB076_00589	+		+		246	81	hypothetical protein
PsgB076_00594	+		+		561	186	pyocin R2_PP
PsgB076_00599	+		+		552	183	hypothetical protein
PsgB076_00604	+		+		657	218	hypothetical protein
PsgB076_00609	+		+		315	104	hypothetical protein
PsgB076_00614	+		+	SIp04	222	73	hypothetical protein
PsgB076_00619	+		+		1029	342	major capsid protein E
PsgB076_00624	+		+		351	116	hypothetical protein
PsgB076_00629	+		+		1233	410	hypothetical phage-related protein
PsgB076_00634	+		+		1602	533	hypothetical phage-related protein
PsgB076_00639	+		+		216	71	hypothetical protein
PsgB076_00644	+		+		1890	629	bacteriophage tail assembly protein
PsgB076_00649	+		+		522	173	Phage DNA packaging protein, Nu1 subunit of terminase
PsgB076_00654	+		+		189	62	hypothetical protein
PsgB076_00659	+		+		387	128	hypothetical protein
PsgB076_00664	+		+		324	107	holin
PsgB076_00669	+		-		483	160	hypothetical protein
PsgB076_00674	+		+		159	52	bifunctional DNA primase/polymerase
PsgB076_00739	-		+		843	280	3'(2'),5'-bisphosphate nucleotidase
PsgB076_00919	+		+		336	111	putative lipoprotein
PsgB076_00924	+		+		765	254	hypothetical protein
PsgB076_00929	+	SIn03	+	SIp05	771	256	short chain dehydrogenase/reductase family oxidoreductase
PsgB076_00934	+		+		465	154	acetyltransferase
PsgB076_00939	+		+		720	239	hypothetical protein
PsgB076_00944	+		+		471	156	hypothetical protein
PsgB076_01474	-		+		1347	448	methyl-accepting chemotaxis transducer/sensory box protein
PsgB076_01751	-		+		2316	771	TonB-dependent receptor
PsgB076_01851	+		+		225	74	hypothetical protein
PsgB076_01856	+	SIn04	+	SIp06	1305	434	outer membrane porin, OprD family protein
PsgB076_01861	+		+		372	123	hypothetical protein
PsgB076_01871	+		-		4227	1408	Rhs family protein
PsgB076_01876	+		+		588	195	hypothetical protein
PsgB076_01916	-		+		1686	561	NAD-dependent DNA ligase LigB
PsgB076_01921	-		+		243	80	hypothetical protein
PsgB076_02111	-		+		663	220	TetR family transcriptional regulator
PsgB076_02631	-		+		234	77	hypothetical protein
PsgB076_02785	-		+		165	54	hypothetical protein
PsgB076_02790	+		+		663	220	hypothetical protein
PsgB076_02795	+	SIn05	+	SIp07	1215	404	DNA-cytosine methyltransferase
PsgB076_02800	+		+		651	216	hypothetical protein
PsgB076_02805	+		+		2625	874	hypothetical protein
PsgB076_02820	+		+		189	62	hypothetical protein
PsgB076_02825	+		+		834	277	hypothetical protein
PsgB076_02850	-		+		1497	498	hypothetical protein
PsgB076_02855	-		+		924	307	hypothetical protein
PsgB076_02860	+		+		669	222	hypothetical protein
PsgB076_02865	+		+		393	130	hypothetical protein
PsgB076_02870	+		+	SIp08	369	122	hypothetical protein
PsgB076_02875	+	SIn06	+		240	79	hypothetical protein
PsgB076_02880	+		+		324	107	hypothetical protein
PsgB076_02885	+		+		333	110	hypothetical protein
PsgB076_02890	+		+		432	143	hypothetical protein
PsgB076_02905	-		+		2160	719	hypothetical protein
PsgB076_02915	-		+		171	56	hypothetical protein
PsgB076_02930	+		+		1011	336	abortive infection bacteriophage resistance protein
PsgB076_02940	+		-		2022	673	DNA topoisomerase III
PsgB076_02945	+	SIn07	+		177	58	hypothetical protein
PsgB076_02955	+		+	SIp09	534	177	putative regulatory protein
PsgB076_02960	+		+		369	122	hypothetical protein
PsgB076_03000	+		+		975	324	hypothetical protein
PsgB076_03005	+		+		2271	756	hypothetical protein
PsgB076_03010	+		+		1536	511	hypothetical protein
PsgB076_03015	+		+	SIp10	1347	448	cytosine-specific DNA-methyltransferase
PsgB076_03020	+		+		438	145	ISPs1a-2
PsgB076_03025	+	SIn08	+		357	118	ISPs1a-2
PsgB076_03035	+		+		8652	2883	filamentous hemagglutinin
PsgB076_03040	+		-		1704	567	hemolysin activator protein, HlyB family
PsgB076_03045	+		+		789	262	hypothetical protein
PsgB076_03050	+		+	SIp11	183	60	hypothetical protein
PsgB076_03055	+		+		285	94	hypothetical protein
PsgB076_03080	+		+		288	95	hypothetical protein
PsgB076_03085	+		+		183	60	hypothetical protein
PsgB076_03090	+		+		462	153	single-stranded DNA-binding protein
PsgB076_03095	+		+		843	280	putative antirepressor
PsgB076_03100	+	SIn09	+	SIp12	429	142	hypothetical protein
PsgB076_03105	+		+		777	258	hypothetical protein
PsgB076_03110	+		+		600	199	hypothetical protein
PsgB076_03115	+		+		1356	451	hypothetical protein
PsgB076_03120	+		+		738	245	hypothetical protein
PsgB076_03130	+		+		318	105	Arc-like DNA binding protein
PsgB076_03140	-		+		330	109	hypothetical protein
PsgB076_03155	+		+		861	286	chromosome partitioning related protein
PsgB076_03175	-		+		423	140	hypothetical protein
PsgB076_03275	-		+		1416	471	hypothetical protein
PsgB076_03280	-		+	SIp13	660	219	hypothetical protein
PsgB076_03289	+		+		501	166	putative lipoprotein
PsgB076_03964	-		+		708	235	autotransporting lipase
PsgB076_04296	+		-		1314	437	sensory box protein/methyl-accepting chemotaxis protein
PsgB076_04301	+	SIn10	+		1266	421	hypothetical protein
PsgB076_04306	+		+	SIp14	861	286	putative lipoprotein
PsgB076_04311	+		+		627	208	isochorismatase family protein
PsgB076_04621	-		+		1101	366	acyltransferase 3
PsgB076_04681	-		+		420	139	hypothetical protein
PsgB076_04686	-		+		240	79	hypothetical protein
PsgB076_04721	-		+		297	98	hypothetical protein
PsgB076_05048	-		+		171	56	hypothetical protein
PsgB076_05268	-		+		228	75	hypothetical protein
PsgB076_05825	-		+		1221	406	hypothetical protein
PsgB076_05950	-		+		180	59	hypothetical protein
PsgB076_06195	+		+		216	71	hypothetical protein
PsgB076_06752	-		+		414	137	short chain dehydrogenase/reductase family oxidoreductase
PsgB076_06762	+		+		591	196	hypothetical protein
PsgB076_06772	+		+		570	189	hypothetical protein
PsgB076_06782	+		+		576	191	hypothetical protein
PsgB076_06787	+	SIn11	+	SIp15	498	165	hypothetical protein
PsgB076_06797	+		+		438	145	hypothetical protein
PsgB076_06812	+		+		192	63	hypothetical protein
PsgB076_06822	+		+		576	191	hypothetical protein
PsgB076_06827	+		+		351	116	hypothetical protein
PsgB076_06837	+		+		411	136	type III effector HopAF1
PsgB076_07072	-		+		351	116	hypothetical protein
PsgB076_07197	+		+		1677	558	hypothetical protein
PsgB076_07202	+		+		675	224	transposase, truncated
PsgB076_07302	-		+		1692	563	malate dehydrogenase
PsgB076_07347	-		+		903	300	copper resistance protein B
PsgB076_07397	+		+		1410	469	hypothetical protein
PsgB076_07402	+		+		777	258	hypothetical protein
PsgB076_07407	+		+		240	79	hypothetical protein
PsgB076_07412	+		+		420	139	hypothetical protein
PsgB076_07417	+	SIn12	+	SIp16	255	84	hypothetical protein
PsgB076_07422	+		+		951	316	hypothetical protein
PsgB076_07427	+		+		555	184	hypothetical protein
PsgB076_07432	+		+		261	86	hypothetical protein
PsgB076_07437	+		+		390	129	hypothetical protein
PsgB076_07442	+		+		567	188	putative site-specific DNA recombinase
PsgB076_07972	-		+		1338	445	major facilitator transporter
PsgB076_08200	+		+		369	122	hypothetical protein
PsgB076_08205	+		+		423	140	hypothetical protein
PsgB076_08210	+		+		2106	701	putative integrase
PsgB076_08215	+		+		1704	567	hypothetical protein
PsgB076_08220	+		+		1215	404	phage integrase family protein
PsgB076_08225	+	SIn13	+	SIp17	780	259	DNA polymerase III subunit epsilon
PsgB076_08230	+		+		555	184	acetyltransferase
PsgB076_08235	+		+		216	71	hypothetical protein
PsgB076_08240	+		+		570	189	FMN reductase, NADPH-dependent
PsgB076_08245	+		+		4458	1485	hypothetical protein
PsgB076_08255	+		+		660	219	hypothetical protein
PsgB076_08260	+		+		1152	383	acyl-CoA dehydrogenase
PsgB076_08265	+		+		1017	338	enoly-CoA hydratase/isomerase family protein
PsgB076_08270	+		+		219	72	hypothetical protein
PsgB076_08280	+		+		1629	542	transporter, putative
PsgB076_08295	+		+	SIp18	1617	538	phosphate transporter
PsgB076_08300	+		+		1020	339	cation transporter, putative
PsgB076_08305	+	SIn14	+		822	273	aldo/keto reductase family oxidoreductase
PsgB076_08310	+		+		1650	549	methyl-accepting chemotaxis protein
PsgB076_08315	+		+		609	202	TetR family transcriptional regulator
PsgB076_08320	+		+		2871	956	sensory box sensor histidine kinase/response regulator
PsgB076_08325	+		-		600	199	TetR family transcriptional regulator
PsgB076_08330	+		-		2691	896	Beta-glucosidase
PsgB076_08335	+		+		249	82	hypothetical protein
PsgB076_08340	+		+	SIp19	1227	408	hypothetical protein
PsgB076_08345	+		+		684	227	ArsR family transcriptional regulator
PsgB076_08505	-		+		264	87	hypothetical protein
PsgB076_08510	+		+		1083	360	hypothetical protein
PsgB076_08515	+		+		771	256	DeoR family transcriptional regulator
PsgB076_08520	+		+		687	228	short chain dehydrogenase/reductase family oxidoreductase
PsgB076_08525	+		+	SIp20	1125	374	BNR/Asp-box repeat-containing protein
PsgB076_08530	+		+		1416	471	sodium/solute symporter
PsgB076_08535	+	SIn15	+		1035	344	4-hydroxythreonine-4-phosphate dehydrogenase
PsgB076_08540	+		+		1260	419	type III effector Hrp-dependent outers
PsgB076_08545	+		+		1197	398	iron-containing alcohol dehydrogenase
PsgB076_08550	+		+		879	292	dihydrodipicolinate synthase
PsgB076_08555	+		-		1326	441	major facilitator family transporter
PsgB076_08560	+		+		1185	394	4-hydroxybenzoate 3-monooxygenase
PsgB076_09060	-		+		183	60	hypothetical protein
PsgB076_09565	-		+		159	52	hypothetical protein
PsgB076_10560	-		+		1044	347	sodium:solute symporter family protein
PsgB076_10565	-		+		162	53	hypothetical protein
PsgB076_10890	-		+		1800	599	glycoside hydrolase family protein
PsgB076_11030	-		+		243	80	ABC transporter, permease protein
PsgB076_11040	-		+		507	168	ABC transporter protein, ATP binding component
PsgB076_11080	+		+		291	96	phage integrase family site specific recombinase
PsgB076_11235	-		+		1317	438	amino acid transporter
PsgB076_11605	-		+		213	70	mutT/nudix family protein
PsgB076_11855	-		+		1344	447	OmpA family protein
PsgB076_11930	-		+		2226	741	glycogen branching enzyme
PsgB076_11984	-		+		318	105	hypothetical protein
PsgB076_12154	+		+		522	173	hypothetical protein
PsgB076_12159	+		+	SIp21	828	275	hypothetical protein
PsgB076_12164	+		+		480	159	DNA-binding protein
PsgB076_12169	+		-		687	228	metallophosphoesterase
PsgB076_12174	+		-		327	108	hypothetical protein
PsgB076_12179	+		+		324	107	hypothetical protein
PsgB076_12184	+		+		453	150	hypothetical protein
PsgB076_12189	+		-		528	175	hydrolase, haloacid dehalogenase-like family protein
PsgB076_12194	+		+		1386	461	hypothetical protein
PsgB076_12199	+		+		864	287	hypothetical protein
PsgB076_12204	+		+		1905	634	hypothetical protein
PsgB076_12209	+		+		786	261	hypothetical protein
PsgB076_12214	+		+		246	81	hypothetical protein
PsgB076_12219	+		+	SIp22	1215	404	hypothetical protein
PsgB076_12224	+		+		462	153	hypothetical protein
PsgB076_12229	+		+		2004	667	hypothetical protein
PsgB076_12234	+		+		195	64	hypothetical protein
PsgB076_12239	+		+		1158	385	ATP-binding region ATPase domain protein
PsgB076_12244	+	SIn16	+		2235	744	hypothetical protein
PsgB076_12249	+		+		960	319	hypothetical protein
PsgB076_12254	+		-		351	116	hypothetical protein
PsgB076_12259	+		+		408	135	helix-turn-helix domain-containing protein
PsgB076_12264	+		-		333	110	hypothetical protein
PsgB076_12269	+		+		330	109	hypothetical protein
PsgB076_12274	+		+		237	78	hypothetical protein
PsgB076_12279	+		-		1407	468	outer membrane efflux protein
PsgB076_12284	+		+		2157	718	hypothetical protein
PsgB076_12289	+		+		1422	473	Type I secretion membrane fusion protein, HlyD
PsgB076_12294	+		+		1458	485	Sel1 domain-containing protein
PsgB076_12299	+		+	SIp23	273	90	hypothetical protein
PsgB076_12314	+		+		12291	4096	calcium binding hemolysin protein, putative
PsgB076_12319	+		+		237	78	hypothetical protein
PsgB076_12324	+		+		639	212	deoxyribonuclease I
PsgB076_12339	+		-		2541	846	UvrD/REP helicase
PsgB076_12344	+		+		1431	476	hypothetical protein
PsgB076_12349	+		+	SIp24	552	183	hypothetical protein
PsgB076_12354	+		+		2151	716	hypothetical protein
PsgB076_12359	+		+		2124	707	hypothetical protein
PsgB076_12559	-		+		1017	338	ribose operon repressor
PsgB076_12929	-		+		1332	443	hypothetical protein
PsgB076_13004	-		+		450	149	hypothetical protein
PsgB076_13014	+		+		186	61	hypothetical protein
PsgB076_13074	-		+		219	72	phage integrase family site specific recombinase
PsgB076_13079	-		+		846	281	phage integrase family site specific recombinase
PsgB076_13422	+		+		1029	342	TRAP transporter solute receptor DctP family protein
PsgB076_13427	+		+		495	164	TrapT dctQ-M fusion permease, dicarboxylate transport, putative
PsgB076_13432	+		+		1287	428	C4-dicarboxylate transport system permease large protein
PsgB076_13437	+		+		1227	408	glutamate-1-semialdehyde aminotransferase
PsgB076_13442	+		+		894	297	LysR family transcriptional regulator
PsgB076_13447	+		+		1074	357	cinnamyl-alcohol dehydrogenase-like protein
PsgB076_13452	+		+		864	287	AraC family transcriptional regulator
PsgB076_13457	+	SIn17	+	SIp25	195	64	AraC family transcriptional regulator
PsgB076_13462	+		+		279	92	hypothetical protein
PsgB076_13467	+		+		1236	411	monooxygenase flavin-binding family protein
PsgB076_13472	+		+		849	282	3-oxoacyl-[acyl-carrier protein] reductase
PsgB076_13487	+		+		162	53	hypothetical protein
PsgB076_13492	+		+		738	245	NUDIX family hydrolase
PsgB076_13497	+		+		1179	392	hypothetical protein
PsgB076_13502	+		+		441	146	TspO/MBR family protein
PsgB076_13512	+		+		1875	624	gamma-glutamyltransferase
PsgB076_13517	+	SIn18	-		873	290	dipeptide transport system permease protein DppC
PsgB076_13522	+		-		945	314	ABC-transport protein, inner membrane component
PsgB076_13527	+		+		405	134	ABC-transport protein, solute-binding component
PsgB076_13612	+		+		261	86	hypothetical protein
PsgB076_13617	+		+		252	83	MoxR-like ATPase
PsgB076_13642	-		+		177	58	hypothetical protein
PsgB076_13952	+		+		1272	423	zonular occludens toxin
PsgB076_13957	+	SIn19	+		312	103	hypothetical protein
PsgB076_13962	+		+	SIp26	618	205	hypothetical protein
PsgB076_13967	+		+		234	77	hypothetical protein
PsgB076_13977	-		+		180	59	hypothetical protein
PsgB076_13982	+		+		1131	376	hypothetical protein
PsgB076_13997	+		+		270	89	hypothetical protein
PsgB076_14002	+		+		288	95	hypothetical protein
PsgB076_14047	-		+		1488	495	dolichyl-phosphate-mannose-protein mannosyltransferase family protein
PsgB076_14137	-		+		201	66	hypothetical protein
PsgB076_14152	-		+		1182	393	Orn/DAP/Arg decarboxylase 2:Orn/DAP/Arg decarboxylase 2
PsgB076_14167	-		+		588	195	alkylhydroperoxidase
PsgB076_14177	-		+		1566	521	peptide ABC transporter, periplasmic peptide-binding protein
PsgB076_14422	+		-		1194	397	major facilitator superfamily transporter
PsgB076_14427	+		+		1470	489	Outer membrane autotransporter barrel
PsgB076_14522	-		+		291	96	anaerobic nitric oxide reductase transcription regulator
PsgB076_15162	-		+		162	53	hypothetical protein
PsgB076_15222	-		+		696	231	hypothetical protein
PsgB076_15542	-		+		732	243	GntR family transcriptional regulator
PsgB076_15547	+		+	SIp27	525	174	hypothetical protein
PsgB076_15552	+		+		1359	452	ATP binding protein
PsgB076_15662	-		+		1161	386	hypothetical protein
PsgB076_15802	-		+		276	91	hypothetical protein
PsgB076_15887	-		+		1326	441	isocitrate lyase
PsgB076_15992	-		+		162	53	hypothetical protein
PsgB076_16082	-		+		1410	469	capsular polysaccharide biosynthesis protein
PsgB076_16087	-		+		1089	362	capsular polysaccharide biosynthesis protein
PsgB076_16617	-		+		1017	338	gluconate utilization system GNT-I transcriptional repressor
PsgB076_16997	+		+		792	263	CAAX amino terminal protease family protein
PsgB076_17002	+		-		1566	521	aerotaxis receptor Aer
PsgB076_17007	+	SIn20	+		525	174	hypothetical protein
PsgB076_17012	+		+	SIp28	1866	621	outer membrane autotransporter
PsgB076_17017	+		+		246	81	hypothetical protein
PsgB076_17466	-		+		492	163	glyoxalase family protein family
PsgB076_17571	-		+		171	56	hypothetical protein
PsgB076_17606	-		+		186	61	hypothetical protein
PsgB076_18066	-		+		186	61	hypothetical protein
PsgB076_18156	-		+		2271	756	S/N-oxide reductase, molybdopterin guanine dinucleotide-containing
PsgB076_18161	-		+		1017	338	aliphatic sulfonate ABC transporter periplasmic substrate-binding protein
PsgB076_18656	-		+		2754	917	response regulator, sensor histidine kinase component GacS
PsgB076_19422	-		+		2088	695	sensory box histidine kinase/response regulator
PsgB076_19607	-		+		975	324	hypothetical protein
PsgB076_19617	+		+		978	325	ATP-binding protein
PsgB076_20347	-		+		1167	388	HlyD family secretion protein
PsgB076_20612	-		+		942	313	hypothetical protein
PsgB076_20642	-		+		1104	367	ATPase
PsgB076_20697	-		+		441	146	hypothetical protein
PsgB076_21557	-		+		1224	407	methyl-accepting chemotaxis protein
PsgB076_21862	-		+		3738	1245	sensory box/GGDEF domain/EAL domain protein
PsgB076_22937	-		+		894	297	glycerol-3-phosphate ABC transporter, permease protein
PsgB076_23296	-		+		1398	465	xanthine/uracil permease family protein
PsgB076_23599	-		+		2004	667	Outer membrane autotransporter barrel
PsgB076_23604	-		+		201	66	Outer membrane autotransporter barrel
PsgB076_24199	-		+		2646	881	hypothetical protein
PsgB076_24219	-		+		510	169	transposase
PsgB076_24689	-		+		2427	808	hypothetical protein
PsgB076_24694	+		+		309	102	hypothetical protein
PsgB076_24709	-		+		498	165	hypothetical protein
PsgB076_25244	-		+		222	73	hypothetical protein
PsgB076_25799	-		+		159	52	hypothetical protein
PsgB076_26638	-		+		195	64	hypothetical protein
PsgB076_26700	+		+		177	58	hypothetical protein
PsgB076_26715	+		+		1704	567	restriction modification system DNA specificity domain
PsgB076_26720	+		+		1485	494	type I restriction-modification system, M subunit
PsgB076_26725	+		+		2364	787	type I restriction-modification system, R subunit
PsgB076_26730	+		+	SIp29	1617	538	hypothetical protein
PsgB076_26735	+	SIn21	+		1500	499	transposon Tn7 transposition protein TnsD
PsgB076_26740	+		+		1611	536	transposon Tn7 transposition protein TnsC
PsgB076_26745	+		+		1680	559	integrase catalytic subunit
PsgB076_26750	+		+		351	116	integrase catalytic subunit
PsgB076_26755	+		+		828	275	transposon Tn7 transposition protein TnsA
PsgB076_26905	+		+		217	71.3333	hypothetical protein
PsgB076_26915	+		+		654	217	stability/partitioning determinant
PsgB076_26920	+		+		312	103	stability/partitioning determinant
PsgB076_26925	+		+		294	97	transposase Tn3 family protein
PsgB076_26930	+		+	SIp30	573	190	invertase recombinase-like protein
PsgB076_26935	+	SIn22	+		252	83	putative transcriptional regulator
PsgB076_26940	+		+		396	131	PilT
PsgB076_26945	+		+		378	125	hypothetical protein
PsgB076_26950	+		-		216	71	ISxac3 transposase
PsgB076_26955	+		+		219	72	hypothetical protein
PsgB076_26965	+		+		843	280	hypothetical protein
PsgB076_26970	+	SIn23	+	SIp31	636	211	hypothetical protein
PsgB076_26975	+		+		561	186	resolvase
PsgB076_27000	+		+		258	85	hypothetical protein
PsgB076_27005	-		+		1650	549	relaxase
PsgB076_27010	+		+	SIp32	423	140	hypothetical protein
PsgB076_27015	+	SIn24	+		573	190	hypothetical protein
PsgB076_27020	+		+		720	239	stability/partitioning determinant
PsgB076_27075	+		-		945	314	VirB6
PsgB076_27080	+		+		207	68	hypothetical protein
PsgB076_27090	-		+		954	317	VirB4
PsgB076_27100	+		+		216	71	hypothetical protein
PsgB076_27105	+	SIn25	+	SIp33	528	175	transcriptional regulator
PsgB076_27110	+		+		351	116	pbsX-like transcriptional regulator
PsgB076_27115	+		+		471	156	bacteriocin immunity protein
PsgB076_27135	+		-		591	196	integrase catalytic region
PsgB076_27140	+		+		565	187.333	hypothetical protein
PsgB076_27145	+		-		960	319	Orf28
PsgB076_27150	+		+		297	98	hypothetical protein
PsgB076_27155	+		+		189	62	hypothetical protein
PsgB076_27160	+		+		219	72	hypothetical protein
PsgB076_27165	+		+		204	67	hypothetical protein
PsgB076_27170	+		+		336	111	hypothetical protein
PsgB076_27175	+		+		195	64	hypothetical protein
PsgB076_27180	+		+	SIp34	321	106	hypothetical protein
PsgB076_27185	+		+		228	75	DNA primase TraC
PsgB076_27190	+		+		363	120	hypothetical protein
PsgB076_27195	+		+		222	73	hypothetical protein
PsgB076_27200	+		+		498	165	hypothetical protein
PsgB076_27205	+		+		429	142	putative ultraviolet light resistance B protein RuvA
PsgB076_27210	+		+		1113	370	putative ultraviolet light resistance B protein RuvB
PsgB076_27215	+		-		987	328	ParB family partitioning protein
PsgB076_27220	+		-		1131	376	ParaA family ATPase
PsgB076_27225	+		+		1065	354	hypothetical protein
PsgB076_27230	+	SIn26	+		180	59	hypothetical protein
PsgB076_27235	+		+	SIp35	315	104	hypothetical protein
PsgB076_27240	+		+		930	309	hypothetical protein
PsgB076_27245	+		+		834	277	hypothetical protein
PsgB076_27250	+		-		1266	421	replicase
PsgB076_27255	+		+		756	251	hypothetical protein
PsgB076_27260	+		+		204	67	hypothetical protein
PsgB076_27265	+		+		819	272	TraN protein
PsgB076_27270	+		+		1350	449	hypothetical protein
PsgB076_27275	+		+		711	236	hypothetical protein
PsgB076_27280	+		+		534	177	TraQ-like protein
PsgB076_27285	+		+		444	147	hypothetical protein
PsgB076_27290	+		+	SIp36	726	241	hypothetical protein
PsgB076_27295	+		+		3081	1026	TraU protein
PsgB076_27300	+		+		1245	414	TraW protein
PsgB076_27305	+		+		594	197	hypothetical protein
PsgB076_27310	+		+		2187	728	integral membrane protein
PsgB076_27315	+		+		498	165	hypothetical protein
PsgB076_27320	+		+		801	266	hypothetical protein
PsgB076_27325	+		+		213	70	hypothetical protein
PsgB076_27330	+		+		681	226	hypothetical protein
PsgB076_27340	+		-		1923	640	hypothetical protein
PsgB076_27345	+	SIn27	+		1527	508	hypothetical protein
PsgB076_27350	+		+	SIp37	336	111	hypothetical protein
PsgB076_27355	+		+		333	110	hypothetical protein
PsgB076_27365	+		+		237	78	hypothetical protein
PsgB076_27370	+		+		759	252	hypothetical protein
PsgB076_27375	+		-		183	60	hypothetical protein
PsgB076_27380	+		+		918	305	hypothetical protein
PsgB076_27385	+		+		414	137	hypothetical protein
PsgB076_27390	+		+		240	79	hypothetical protein
PsgB076_27395	+		+		222	73	hypothetical protein
PsgB076_27400	+		+		282	93	hypothetical protein
PsgB076_27405	+		+		282	93	hypothetical protein
PsgB076_27410	+		+		198	65	hypothetical protein
PsgB076_27415	+		+		279	92	hypothetical protein
PsgB076_27420	+		+		261	86	hypothetical protein
PsgB076_27425	+		+		228	75	hypothetical protein
PsgB076_27430	+		+		1371	456	hypothetical protein
PsgB076_27435	+		+		2223	740	hypothetical protein
PsgB076_27440	+		+		1287	428	DNA primase
PsgB076_27445	+		+		987	328	hypothetical protein
PsgB076_27450	+		+		1131	376	TrbA-like protein
PsgB076_27455	+		+		399	132	lytic transglycosylase, catalytic
PsgB076_27460	+		+		2526	841	DNA topoisomerase III
PsgB076_27465	+		+		381	126	hypothetical protein
PsgB076_27470	+		+		378	125	hypothetical protein
PsgB076_27475	+		+		447	148	hypothetical protein
PsgB076_27480	+		+		1515	504	zeta toxin family protein
PsgB076_27485	+		+		336	111	hypothetical protein
PsgB076_27490	+		+		387	128	hypothetical protein
PsgB076_27495	+	SIn28	+		180	59	hypothetical protein
PsgB076_27500	+		+	SIp38	306	101	hypothetical protein
PsgB076_27505	+		+		201	66	hypothetical protein
PsgB076_27510	+		+		4779	1592	helicase domain-containing protein
PsgB076_27515	+		+		498	165	hypothetical protein
PsgB076_27520	+		+		261	86	hypothetical protein
PsgB076_27525	+		+		225	74	hypothetical protein
PsgB076_27530	+		+		168	55	hypothetical protein
PsgB076_27540	+		+		318	105	hypothetical protein
PsgB076_27545	+		+		546	181	putative transmembrane protein
PsgB076_27550	+		+		261	86	hypothetical protein
PsgB076_27555	+		+		510	169	hypothetical protein
PsgB076_27560	+		+		3030	1009	hypothetical protein
PsgB076_27565	+		+		534	177	hypothetical protein
PsgB076_27570	+		+		699	232	hypothetical protein
PsgB076_27575	+		+		261	86	TraK protein
PsgB076_27580	+		+		1170	389	plasmid transfer ATPase TraJ
PsgB076_27585	+		+		654	217	hypothetical protein
PsgB076_27590	+		+		459	152	TraH protein, putative
PsgB076_27595	+		+		1290	429	relaxase/mobilization nuclease family protein
PsgB076_27600	+		+		270	89	hypothetical protein
PsgB076_27605	+		+		183	60	hypothetical protein
PsgB076_27610	+		+		249	82	hypothetical protein
PsgB076_27615	+		+		303	100	hypothetical protein
PsgB076_27620	+		+		441	146	mobilisation protein MobC
PsgB076_27625	+		+		702	233	hypothetical protein
PsgB076_27630	+		+		639	212	hypothetical protein
PsgB076_27635	+		-		151	49.3333	hypothetical protein
PsgB076_27660	+		-		225	74	hypothetical protein
PsgB076_27665	+		+		351	116	relaxosome component
PsgB076_27670	+	SIn29	+	SIp39	390	129	hypothetical protein
PsgB076_27675	+		+		573	190	hypothetical protein
PsgB076_27680	+		+		720	239	stability/partitioning determinant
PsgB076_27695	+		+		684	227	hypothetical protein
PsgB076_27700	+		+		282	93	hypothetical protein
PsgB076_27705	+		+		1530	509	coronafacic acid synthetase, ligase component
PsgB076_27710	+		+		252	83	coronafacic acid synthetase, acyl carrier protein component
PsgB076_27715	+		+		498	165	coronafacic acid synthetase, dehydratase component
PsgB076_27720	+		+		1110	369	coronafacic acid beta-ketoacyl synthetase component
PsgB076_27725	+	SIn30	+	SIp40	534	177	coronafacic acid synthetase component
PsgB076_27730	+		+		1419	472	coronafacic acid synthetase, ligase component
PsgB076_27735	+		+		8025	2674	coronafacic acid polyketide synthase I
PsgB076_27740	+		+		6201	2066	coronafacic acid polyketide synthetase II
PsgB076_27745	+		+		444	147	hypothetical protein
PsgB076_27750	+		+		1206	401	crotonyl-CoA reductase
PsgB076_27755	+		+		744	247	CFA synthetase, thioesterase component
PsgB076_27770	+		+		597	198	DNA-binding response regulator CorR
PsgB076_27775	+		+		1581	526	sensor histidine kinase CorS
PsgB076_27780	+		+		174	57	response regulator CorP
PsgB076_27785	+		+		231	76	coronamic acid synthetase CmaD
PsgB076_27790	+		+	SIp41	849	282	coronamic acid synthetase CmaE
PsgB076_27795	+		+		1788	595	coronamic acid synthetase CmaA
PsgB076_27800	+	SIn31	+		930	309	coronamic acid synthetase CmaB
PsgB076_27805	+		+		423	140	coronamic acid synthetase CmaC
PsgB076_27810	+		+		570	189	coronamic acid synthetase, thioesterase component
PsgB076_27815	+		+		375	124	hypothetical protein
PsgB076_27820	+		-		114	37	alanyl tRNA synthetase-related protein
PsgB076_27825	+		+		612	203	cmaU protein
PsgB076_27840	+		+	SIp42	297	98	hypothetical protein
PsgB076_27845	+		+		201	66	response regulator CorP
PsgB076_27855	+		+		1075	357.333	Orf34
PsgB076_27860	+		+		172	56.3333	hypothetical protein
PsgB076_27870	+		+		594	197	integrase family protein
PsgB076_27875	+		+		246	81	hypothetical protein
PsgB076_27880	+		+		264	87	hypothetical protein
PsgB076_27885	+		+		234	77	hypothetical protein
PsgB076_27890	+		+		276	91	hypothetical protein
PsgB076_27895	+		+		363	120	hypothetical protein
PsgB076_27900	+	SIn32	+	SIp43	282	93	hypothetical protein
PsgB076_27905	+		+		246	81	hypothetical protein
PsgB076_27910	+		+		240	79	hypothetical protein
PsgB076_27915	+		+		270	89	hypothetical protein
PsgB076_27920	+		+		168	55	hypothetical protein
PsgB076_27925	+		+		666	221	hypothetical protein
PsgB076_27930	+		+		168	55	hypothetical protein
PsgB076_27935	+		+		813	270	hypothetical protein
PsgB076_27985	-		+		174	57	hypothetical protein
PsgB076_28075	+		+		312	103	plasmid stabilization protein
PsgB076_28080	+		+		252	83	plasmid stabilization protein
PsgB076_28105	-		+		297	98	hypothetical protein
PsgB076_28115	+		+		474	157	hypothetical protein
PsgB076_28155	+		+		570	189	hypothetical protein
PsgB076_28255	+		-		192	63	hypothetical protein
PsgB076_28260	+		-		270	89	addiction module antitoxin
PsgB076_28345	+		+		204	67	hypothetical protein
PsgB076_28350	+		+		393	130	pbsX-like transcriptional regulator
PsgB076_28355	+		+		333	110	transposase IS3/IS911 family protein
PsgB076_28360	+		+	SIp44	336	111	hypothetical protein
PsgB076_28365	+	SIn33	+		1572	523	transposase component
PsgB076_28370	+		+		645	214	hypothetical protein
PsgB076_28375	+		+		681	226	Haloacid dehalogenase domain protein hydrolase
PsgB076_28380	+		-		513	170	acetyltransferase
PsgB076_28410	+		+		201	66	hypothetical protein
PsgB076_28415	+		+		840	279	hypothetical protein
PsgB076_28425	+		+		1881	626	S-type Pyocin
PsgB076_28430	+	SIn34	-		276	91	colicin immunity protein/pyocin immunity protein
PsgB076_28435	+		+		729	242	hypothetical protein
PsgB076_28480	+		+		219	72	plasmid partition protein ParB, truncated
PsgB076_28485	+		-		630	209	plasmid partition protein ParA, putative
PsgB076_28490	+	SIn35	+		318	105	resolvase domain-containing protein
PsgB076_28495	+		+	SIp45	582	193	hypothetical protein
PsgB076_28500	+		+		1233	410	DNA-cytosine methyltransferase
PsgB076_28625	-		+		174	57	hypothetical protein
PsgB076_28650	-		+		411	136	hypothetical protein
PsgB076_28785	+		+		729	242	hypothetical protein
PsgB076_28870	-		+		5466	1821	hypothetical protein
PsgB076_28895	+		-		669	222	partition protein parA
PsgB076_28900	+		+		255	84	hypothetical protein
PsgB076_28910	+		+		288	95	hypothetical protein
PsgB076_28915	+		+		228	75	hypothetical protein
PsgB076_28920	+		+	SIp46	252	83	hypothetical protein
PsgB076_28925	+		+		417	138	hypothetical protein
PsgB076_28930	+	SIn36	+		222	73	hypothetical protein
PsgB076_28935	+		+		357	118	hypothetical protein
PsgB076_28940	+		-		306	101	hypothetical protein
PsgB076_28945	+		+		405	134	hypothetical protein
PsgB076_28965	+		+		453	150	hypothetical protein
PsgB076_28970	+		+		408	135	hypothetical protein
PsgB076_28975	+		+		1515	504	YD repeat-containing protein
PsgB076_28980	+	SIn37	+	SIp47	657	218	type III effector HopAW1
PsgB076_28990	+		+		972	323	exeA-like protein
PsgB076_28995	+		+		1659	552	integrase
PsgB076_29000	+		+		606	201	resolvase
PsgB076_29015	+		+		651	216	ParA family protein
PsgB076_29020	+		+	SIp48	354	117	hypothetical protein
PsgB076_29025	-		+		162	53	hypothetical protein
PsgB076_29040	+		+		201	66	toxin of the YafQ-DinJ toxin-antitoxin system
PsgB076_29045	+	SIn38	+		330	109	antitoxin of YafQ-DinJ toxin-antitoxin system
PsgB076_29050	+		-		396	131	hypothetical protein
PsgB076_29065	-		+		168	55	killer protein
PsgB076_29075	-		+		660	219	hypothetical protein
PsgB076_29100	+		+		675	224	hypothetical protein
PsgB076_29105	+	SIn39	+	SIp49	735	244	stability protein
PsgB076_29110	+		+		588	195	hypothetical protein
PsgB076_29115	+		+		429	142	hypothetical protein
PsgB076_29140	+		+		246	81	hypothetical protein
PsgB076_29155	-		+		213	70	hypothetical protein
PsgB076_29175	+		+		360	119	hypothetical protein
PsgB076_29180	+	SIn40	+		171	56	hypothetical protein
PsgB076_29185	+		-		495	164	SciM protein
PsgB076_29190	+		+		603	200	AAA+ ATPase
PsgB076_29220	+		+		489	162	hypothetical protein
PsgB076_29225	+	SIn41	+	SIp50	1035	344	hypothetical protein
PsgB076_29230	+		+		996	331	hypothetical protein
PsgB076_29235	+		-		375	124	hypothetical protein
PsgB076_29250	+		+		282	93	addiction module antitoxin
PsgB076_29255	+		+		264	87	DNA-damage-inducible protein
PsgB076_29305	+		-		714	237	conjugal transfer protein
PsgB076_29345	+		+		291	96	hypothetical protein
PsgB076_29385	+		-		354	117	hypothetical protein
PsgB076_29420	+		+		633	210	DNA-binding protein, putative plasmid partition protein
PsgB076_29425	+	SIn42	+	SIp51	255	84	hypothetical protein
PsgB076_29430	+		+		666	221	XRE family transcriptional regulator
PsgB076_29585	+		+		2889	962	TnpA
PsgB076_29600	+		+		761	252.667	hypothetical protein
Specific genes or proteins were arbitrarily defined for those with H value less than 0.42.
SI: Specific islands refer to strain-specific genomic regions with more than 3 predicted genes (3 kb).
SIn: BlastN
Sip: BlastP
