# Supplementary material for: Genome Sequence Analyses of Pseudomonas savastanoi pv. glycinea and Subtractive Hybridization-Based Comparative Genomics with Nine Pseudomonads
Source: PLoS One. 2011 Jan 27;6(1):e16451. doi: 10.1371/journal.pone.0016451 (PMC3029378; doi:10.1371/journal.pone.0016451)
Supplement: File S2 — Specific gene list of Psg Race 4 compared to Psg B076. (XLS) [file pone.0016451.s002.xls]

## Sheet: Race4 versus B076
Psg Race 4 CDS	BlastN	islands	BlastP	islands	Length(bp)	Length(aa)	Product
PsgRace4_00050	-		+		2022	673	putative integrase
PsgRace4_00370	-		+		696	231	hypothetical protein
PsgRace4_00515	-		+		867	288	autotransporting lipase
PsgRace4_00695	-		+		873	290	sensory box/GGDEF domain/EAL domain protein
PsgRace4_00758	+		+		828	275	hypothetical protein
PsgRace4_00763	+		+		303	100	formate transporter
PsgRace4_00768	+	SIn01	+	SIp01	576	191	amino acid transporter LysE
PsgRace4_00773	+		+		837	278	AraC family transcriptional regulator
PsgRace4_00778	+		+		390	129	hypothetical protein
PsgRace4_00783	+		+		252	83	hypothetical protein
PsgRace4_00815	-		+		1131	376	filamentation induced by cAMP protein Fic
PsgRace4_00995	+		+		843	280	hypothetical protein
PsgRace4_01245	-		+		267	88	hypothetical protein
PsgRace4_02415	-		+		639	212	cyclic nucleotide-binding protein
PsgRace4_02667	-		+		186	61	short chain dehydrogenase
PsgRace4_02782	+		+		291	96	hypothetical protein
PsgRace4_02787	+		+		255	84	hypothetical protein
PsgRace4_03432	-		+		198	65	hypothetical protein
PsgRace4_03834	+		-		530	175.667	putative phage integrase
PsgRace4_04286	+		+		415	137.333	hypothetical protein
PsgRace4_04316	+		-		153	50	hypothetical protein
PsgRace4_04321	+	SIn02	+		480	159	hypothetical protein
PsgRace4_04326	+		+		222	73	hypothetical protein
PsgRace4_04351	+		+		174	57	hypothetical protein
PsgRace4_04356	+	SIn03	-		555	184	hypothetical protein
PsgRace4_04361	+		+		369	122	hypothetical protein
PsgRace4_04391	+		+		264	87	hypothetical protein
PsgRace4_04406	+		+		591	196	hypothetical protein
PsgRace4_04436	+		+		1308	435	UvrD/REP helicase
PsgRace4_04441	+	SIn04	+	SIp02	494	163.667	UvrD/REP helicase
PsgRace4_04456	+		+		499	165.333	avirulence protein
PsgRace4_04461	+		+		469	155.333	avirulence protein
PsgRace4_04476	-		+		558	185	hypothetical protein
PsgRace4_04516	+		+		1065	354	hypothetical protein
PsgRace4_04521	+		+		1815	604	hypothetical protein
PsgRace4_04601	+		+		1248	415	type II restriction endonuclease, EcoRII-C domain protein
PsgRace4_04606	+	SIn05	+	SIp03	1263	420	DNA-cytosine methyltransferase
PsgRace4_04611	+		+		276	91	hypothetical protein
PsgRace4_04616	+		+		513	170	hypothetical protein
PsgRace4_04626	+		+		297	98	hypothetical protein
PsgRace4_04661	+		+		321	106	hypothetical protein
PsgRace4_04701	+		+		174	57	hypothetical protein
PsgRace4_04706	+		+		747	248	hypothetical protein
PsgRace4_04726	+		+	SIp04	1059	352	hypothetical protein
PsgRace4_04731	+	SIn06	+		2121	706	YeeB-like protein
PsgRace4_04736	+		+		1170	389	YeeB-like protein
PsgRace4_04746	-		+		195	64	type III effector AvrRps4
PsgRace4_04821	-		+		216	71	Integrase catalytic region
PsgRace4_04826	+		+	SIp05	777	258	hypothetical protein
PsgRace4_04831	+	SIn07	+		438	145	DNA-cytosine methyltransferase
PsgRace4_04836	+		+		858	285	type II DNA restriction endonuclease R.NGOI
PsgRace4_04851	+		+		429	142	putative plasmid stability/partitioning protein
PsgRace4_04856	+		+	SIp06	279	92	putative plasmid stability/partitioning protein
PsgRace4_04866	+	SIn08	+		369	122	LuxR family transcriptional regulator
PsgRace4_04871	+		-		1104	367	ABC transporter, periplasmic polyamine-binding protein
PsgRace4_04876	+		+		276	91	hypothetical protein
PsgRace4_05031	-		+		750	249	hypothetical protein
PsgRace4_06153	-		+		675	224	hypothetical protein
PsgRace4_06483	-		+		618	205	hypothetical protein
PsgRace4_06842	-		+		2769	922	Outer membrane autotransporter barrel
PsgRace4_07072	-		+		966	321	2OG-Fe(II) oxygenase family oxidoreductase
PsgRace4_07192	+		+		1881	626	Rhs element Vgr protein
PsgRace4_07202	+		+		405	134	regulatory protein, LysR:LysR, substrate-binding
PsgRace4_07207	+		-		1527	508	methylmalonate-semialdehyde dehydrogenase
PsgRace4_07212	+		+		888	295	3-hydroxyisobutyrate dehydrogenase
PsgRace4_07217	+		+		1728	575	gamma-glutamyltransferase
PsgRace4_07222	+		+		768	255	phosphonate ABC transporter, permease protein, putative
PsgRace4_07227	+	SIn09	+		828	275	phosphonate ABC transporter, permease protein, putative
PsgRace4_07232	+		+	SIp07	798	265	alkylphosphonate ABC transporter ATP-binding protein
PsgRace4_07237	+		+		684	227	ABC-type phosphate/phosphonate transport system periplasmic component
PsgRace4_07247	+		+		1035	344	selenophosphate synthetase
PsgRace4_07252	+		+		1101	366	tRNA 2-selenouridine synthase
PsgRace4_07257	+		+		765	254	hypothetical protein
PsgRace4_07427	+		-		1440	479	Phage integrase
PsgRace4_07442	-		+		285	94	hypothetical protein
PsgRace4_07552	-		+		639	212	hypothetical protein
PsgRace4_07945	-		+		1266	421	HSP70 family protein
PsgRace4_08020	-		+		3447	1148	hypothetical protein
PsgRace4_08370	-		+		156	51	hypothetical protein
PsgRace4_09015	-		+		828	275	hypothetical protein
PsgRace4_09050	-		+		2085	694	histidine kinase-response regulator hybrid protein
PsgRace4_09055	+		+	SIp08	564	187	hypothetical protein
PsgRace4_09060	+	SIn10	+		512	169.667	hypothetical protein
PsgRace4_09065	+		+		237	78	hypothetical protein
PsgRace4_09297	-		+		198	65	putative lipoprotein
PsgRace4_09382	-		+		291	96	STAS domain-containing protein
PsgRace4_09817	-		+		228	75	hypothetical protein
PsgRace4_09852	-		+		330	109	binding-protein dependent transport system inner membrane protein
PsgRace4_09892	+		+		1140	379	hypothetical protein
PsgRace4_09897	+		+		2523	840	sulfite reductase (NADPH) flavoprotein, alpha-component, putative
PsgRace4_10752	-		+		855	284	hypothetical protein
PsgRace4_10897	-		+		720	239	hypothetical protein
PsgRace4_11321	+		+		378	125	hypothetical protein
PsgRace4_12036	-		+		225	74	hypothetical protein
PsgRace4_13298	+		+		156	51	hypothetical protein
PsgRace4_13303	+		+		159	52	hypothetical protein
PsgRace4_13444	-		+		510	169	glyoxalase family protein family
PsgRace4_14389	-		+		183	60	hypothetical protein
PsgRace4_14414	-		+		1410	469	hypothetical protein
PsgRace4_14609	-		+		1245	414	hypothetical protein
PsgRace4_16374	-		+		174	57	hypothetical protein
PsgRace4_16384	-		+		204	67	Rhs family protein
PsgRace4_16844	-		+		1023	340	putative periplasmic protease
PsgRace4_17319	-		+		1116	371	ornithine decarboxylase, putative
PsgRace4_17324	+		+		1071	356	hypothetical protein
PsgRace4_17329	+		+		1797	598	ornithine aminotransferase
PsgRace4_17334	+		+		468	155	hypothetical protein
PsgRace4_17349	+		+		1017	338	fatty acid desaturase family protein
PsgRace4_17354	+		+		513	170	deoxycytidine triphosphate deaminase (dCTP deaminase)
PsgRace4_17359	+		+		678	225	deoxycytidine triphosphate deaminase
PsgRace4_17364	+		+		1896	631	pyruvate phosphate dikinase PEP/pyruvate binding subunit
PsgRace4_17379	+		+	SIp09	1137	378	hypothetical protein
PsgRace4_17384	+		+		1047	348	hypothetical protein
PsgRace4_17389	+		+		588	195	hypothetical protein
PsgRace4_17394	+	SIn11	+		495	164	hypothetical protein
PsgRace4_17399	+		+		645	214	dihydroxyacetone kinase, L subunit
PsgRace4_17404	+		+		993	330	glycerone kinase
PsgRace4_17409	+		+		1116	371	zinc-containing alcohol dehydrogenase superfamily protein
PsgRace4_17414	+		+		756	251	short chain dehydrogenase
PsgRace4_17419	+		+		1011	336	periplasmic binding protein/LacI transcriptional regulator
PsgRace4_17424	+		-		987	328	ribose ABC transporter, ATP-binding protein
PsgRace4_17429	+		-		1476	491	ABC transporter
PsgRace4_17434	+		+		462	153	ribose/galactose isomerase
PsgRace4_17439	+		+	SIp10	981	326	putative sugar-binding region
PsgRace4_17444	+		+		538	178.333	quinoprotein	COG4993 Glucose dehydrogenase
PsgRace4_17613	+		+		183	60	hypothetical protein
PsgRace4_17618	+	SIn12	+		213	70	hypothetical protein
PsgRace4_17623	+		-		441	146	hypothetical protein
PsgRace4_17628	-		+		156	51	hypothetical protein
PsgRace4_17633	+		+		201	66	hypothetical protein
PsgRace4_17643	+	SIn13	+	SIp11	390	129	hypothetical protein
PsgRace4_17648	+		+		288	95	hypothetical protein
PsgRace4_17653	+		+		192	63	hypothetical protein
PsgRace4_17973	-		+		162	53	hypothetical protein
PsgRace4_17978	-		+		357	118	hypothetical protein
PsgRace4_18083	+		+		1095	364	hypothetical protein
PsgRace4_18088	+		+		180	59	hypothetical protein
PsgRace4_18093	+		+		510	169	hypothetical protein
PsgRace4_18098	+		+		1359	452	hypothetical protein
PsgRace4_18103	+		+	SIp12	219	72	hypothetical protein
PsgRace4_18108	+		+		428	141.667	hypothetical protein
PsgRace4_18113	+		+		147	48	transposase
PsgRace4_18118	+	SIn14	+		1314	437	hypothetical protein
PsgRace4_18123	+		+		744	247	putative ABC transporter subunit
PsgRace4_18128	+		-		972	323	cointegrase
PsgRace4_18133	+		-		1002	333	TnpT protein
PsgRace4_18138	+		+		951	316	hypothetical protein
PsgRace4_18143	+		+	SIp13	705	234	hypothetical protein
PsgRace4_18148	+		+		1989	662	UvrD/REP helicase
PsgRace4_18153	+		+		1530	509	SMC protein-like
PsgRace4_18448	-		+		1194	397	beta-lactamase
PsgRace4_18458	-		+		645	214	threonine efflux protein
PsgRace4_18578	-		+		675	224	chitin-binding protein
PsgRace4_19751	-		+		1452	483	major facilitator family transporter
PsgRace4_20156	-		+		789	262	phosphonate ABC transporter, permease protein PhnE
PsgRace4_20211	+		+		921	306	periplasmic substrate-binding protein
PsgRace4_20216	+	SIn15	+	SIp14	249	82	methyl-accepting chemotaxis protein
PsgRace4_20221	+		+		837	278	hypothetical protein
PsgRace4_20226	+		+		1092	363	senescence marker protein-30 family protein
PsgRace4_20606	-		+		1704	567	hypothetical protein
PsgRace4_20873	-		+		228	75	hypothetical protein
PsgRace4_21218	-		+		309	102	peptidase propeptide/YPEB domain-containing protein
PsgRace4_21258	-		+		1563	520	polysaccharide biosynthesis domain-containing protein
PsgRace4_22250	-		+		648	215	hypothetical protein
PsgRace4_22570	+		+		305	100.667	hypothetical protein
PsgRace4_22580	+		+		378	125	hypothetical protein
PsgRace4_22600	+		+		513	170	Fip
PsgRace4_22605	+	SIn16	+	SIp15	429	142	hypothetical protein
PsgRace4_22610	+		+		702	233	hypothetical protein
PsgRace4_22615	+		+		2427	808	hypothetical protein
PsgRace4_22765	-		+		1116	371	ABC transporter, ATP-binding protein
PsgRace4_23050	-		+		2205	734	ComEC/Rec2-related protein:DNA internalization-related competence protein ComEC/Rec2
PsgRace4_23180	-		+		168	55	hypothetical protein
PsgRace4_23558	+		+		693	230	hypothetical protein
PsgRace4_23563	-		+		228	75	hypothetical protein
PsgRace4_24358	-		+		798	265	dienelactone hydrolase
PsgRace4_24406	-		+		213	70	hypothetical protein
PsgRace4_24741	+		-		411	136	hypothetical protein
PsgRace4_24746	-		+		735	244	short chain dehydrogenase/reductase family oxidoreductase
PsgRace4_25151	-		+		540	179	glycerol uptake facilitator protein
PsgRace4_25336	-		+		171	56	hypothetical protein
PsgRace4_25516	-		+		390	129	putative lipoprotein
PsgRace4_25836	-		+		3579	1192	hypothetical protein
PsgRace4_25851	-		+		1209	402	hypothetical protein
PsgRace4_26216	-		+		183	60	putative lipoprotein
PsgRace4_26741	+		+		933	310	hypothetical protein
PsgRace4_26746	+		+		1608	535	hypothetical protein
PsgRace4_26751	+		+		273	90	hypothetical protein
PsgRace4_26756	+		+		609	202	hypothetical protein
PsgRace4_26761	+		+		480	159	hypothetical protein
PsgRace4_26766	+		+		2547	848	hypothetical protein
PsgRace4_26775	+		+		585	194	hypothetical protein
PsgRace4_26780	+	SIn17	+	SIp16	378	125	hypothetical protein
PsgRace4_26785	+		+		1346	447.667	relaxase/mobilization nuclease domain protein
PsgRace4_26790	+		+		663	220	relaxase/mobilization nuclease domain protein
PsgRace4_26800	+		+		342	113	hypothetical protein
PsgRace4_26805	+		+		396	131	hypothetical protein
PsgRace4_26810	+		+		213	70	hypothetical protein
PsgRace4_26815	+		+		1902	633	hypothetical protein
PsgRace4_26820	+		+		2238	745	hypothetical protein
PsgRace4_26830	+		+		771	256	hypothetical protein
PsgRace4_26835	+		+		219	72	hypothetical protein
PsgRace4_26855	+		+		762	253	hypothetical protein
PsgRace4_26860	+	SIn18	-		639	212	hypothetical protein
PsgRace4_26865	+		+		246	81	hypothetical protein
PsgRace4_26925	+		+		699	232	putative acetyltransferase
PsgRace4_26930	+	SIn19	+	SIp17	813	270	hypothetical protein
PsgRace4_26935	+		+		744	247	hypothetical protein
PsgRace4_26940	+		+		714	237	putative SecA translocase subunit
PsgRace4_27115	+		-		579	192	traX protein
PsgRace4_27185	+		+		945	314	hypothetical protein
PsgRace4_27225	-		+		171	56	hypothetical protein
PsgRace4_27335	+		-		1128	375	ParaA family ATPase
PsgRace4_27340	+		-		1005	334	ParB family partitioning protein
PsgRace4_27345	+		+		237	78	hypothetical protein
PsgRace4_27350	+	SIn20	-		630	209	partition protein
PsgRace4_27355	+		+		194	63.6667	hypothetical protein
PsgRace4_27360	+		+	SIp18	1254	417	hypothetical protein
PsgRace4_27365	+		+		1701	566	ATPase-like protein
PsgRace4_27370	+		+		948	315	hypothetical protein
PsgRace4_27405	-		+		4521	1506	hypothetical protein
PsgRace4_27435	+		+		261	86	hypothetical protein
PsgRace4_27445	+		+		2679	892	hypothetical protein
PsgRace4_27450	+		+		1665	554	adenine specific DNA methylase
PsgRace4_27480	-		+		423	140	hypothetical protein
PsgRace4_27495	+		+		1086	361	trbB protein, putative
PsgRace4_27525	+		-		648	215	surface exclusion protein, putative
PsgRace4_27550	+		+		390	129	hypothetical protein
PsgRace4_27655	-		+		273	90	putative lipoprotein
PsgRace4_27665	+		-		534	177	hypothetical protein
PsgRace4_27670	+		-		372	123	PbsX family transcriptional regulator
PsgRace4_27675	+		+		198	65	hypothetical protein
PsgRace4_27680	+		-		972	323	peptide ABC transporter, ATP-binding protein
PsgRace4_27685	+		-		987	328	oligopeptide ABC transporter, ATP-binding protein
PsgRace4_27690	+		+		876	291	ATP-dependent peptide transporter membrane subunit
PsgRace4_27695	+	SIn21	-		1017	338	binding-protein-dependent transporter inner membrane protein
PsgRace4_27700	+		+		1581	526	oligopeptide ABC transporter, periplasmic oligopeptide-binding protein, putative
PsgRace4_27705	+		+	SIp19	540	179	D-alanyl-D-alanine dipeptidase
PsgRace4_27710	+		+		861	286	hypothetical protein
PsgRace4_27715	+		-		255	84	Putative plasmid stabilization protein
PsgRace4_27720	+		-		417	138	PilT domain-containing protein
PsgRace4_27730	+		+		1956	651	relaxase/mobilization nuclease MobA, putative
PsgRace4_27735	+		+		330	109	mobilization protein MobB, putative
PsgRace4_27770	-		+		339	112	hypothetical protein
PsgRace4_27775	+		+	SIp20	357	118	PbsX family transcriptional regulator
PsgRace4_27780	+		+		177	58	hypothetical protein
PsgRace4_27785	+	SIn22	-		1101	366	ABC transporter, periplasmic polyamine-binding protein
PsgRace4_27790	+		+		774	257	LuxR family transcriptional regulator
PsgRace4_27795	+		+		288	95	hypothetical protein
PsgRace4_27800	+		-		528	175	hypothetical protein
PsgRace4_27807	+		+		291	96	HopW1-1
PsgRace4_27880	+		+		579	192	hypothetical protein
PsgRace4_27885	+		+		791	262.667	hypothetical protein
PsgRace4_27940	+		+		528	175	hypothetical protein
PsgRace4_27945	+		+		291	96	CopG family transcriptional regulator
PsgRace4_27950	+		+		291	96	plasmid stabilization system protein
PsgRace4_27955	+	SIn23	+	SIp21	477	158	hypothetical protein
PsgRace4_27960	+		+		327	108	plasmid maintenance protein
PsgRace4_27965	+		+		231	76	hypothetical protein
PsgRace4_27970	+		+		231	76	hypothetical protein
PsgRace4_27975	+		+		432	143	hypothetical protein
Specific genes or proteins were arbitrarily defined for those with H value less than 0.42.
SI: Specific islands refer to strain-specific genomic regions with more than 3 predicted genes (3 kb).
SIn: BlastN
Sip: BlastP
