# Supplementary material for: Genome Sequence Analyses of Pseudomonas savastanoi pv. glycinea and Subtractive Hybridization-Based Comparative Genomics with Nine Pseudomonads
Source: PLoS One. 2011 Jan 27;6(1):e16451. doi: 10.1371/journal.pone.0016451 (PMC3029378; doi:10.1371/journal.pone.0016451)
Supplement: File S3 — Putative virulence-related genes in Psg draft genomes. (XLS) [file pone.0016451.s003.xls]

## Sheet: Psg B076
ADHESINS and OTHER CELL SURFACE ASSOCIATED FACTORS
PsgB076_07152	Tfp pilus assembly protein FimV
PsgB076_07882	Tfp pilus assembly protein FimV
PsgB076_02681	type IV pilus assembly protein PilW
PsgB076_02686	type IV pilus assembly protein PilX
PsgB076_02691	pilus assembly protein, tip-associated adhesin PilY1
PsgB076_02696	Tfp pilus assembly protein PilE
PsgB076_02721	type IV fimbriae expression regulatory protein pilR
PsgB076_02726	type IV pilus sensor protein PilS
PsgB076_03424	type IV pilus prepilin peptidase PilD
PsgB076_03434	type IV pilus biogenesis protein PilB
PsgB076_03439	Tfp pilus assembly protein, major pilin PilA
PsgB076_07847	type IV pilus biogenesis protein PilZ
PsgB076_12669	Tfp pilus assembly protein, ATPase PilU
PsgB076_19730	type IV pilus biogenesis protein PilF
PsgB076_24289	type IV pilus biogenesis protein PilJ
PsgB076_24294	type IV pilus biogenesis protein PilI
PsgB076_24299	type IV pilus biogenesis protein PilH
PsgB076_24304	type IV pilus biogenesis protein PilG
PsgB076_24354	Tfp pilus assembly protein, pilus retraction ATPase PilT
PsgB076_24749	type IV pilus biogenesis protein PilQ
PsgB076_24754	type IV pilus biogenesis protein PilP
PsgB076_24759	type IV pilus biogenesis protein PilO
PsgB076_24764	type IV pilus biogenesis protein PilN
PsgB076_24769	type IV pilus biogenesis protein PilM
PsgB076_25549	Type II secretory pathway, ATPase PulE/Tfp pilus assembly pathway, ATPase PilB
PsgB076_26940	PilT
PsgB076_28325	Tfp pilus assembly protein, pilus retraction ATPase PilT
PsgB076_28340	pilT protein
PsgB076_20320	P pilus assembly protein, chaperone PapD
PsgB076_20325	P pilus assembly protein, porin PapC
PsgB076_20330	P pilus assembly protein, chaperone PapD
PsgB076_22427	Flp pilus assembly protein CpaB
PsgB076_22432	Flp pilus assembly protein CpaB
PsgB076_22437	Flp pilus assembly protein, ATPase CpaE
PsgB076_22442	Flp pilus assembly protein, ATPase CpaF
PsgB076_22447	Flp pilus assembly protein TadB
PsgB076_22452	Flp pilus assembly protein TadC
PsgB076_22457	Flp pilus assembly protein TadD
PsgB076_04361	Membrane-bound lytic murein transglycosylase
PsgB076_08147	MltD
PsgB076_16417	soluble lytic murein transglycosylase, putative
PsgB076_19975	lytic murein transglycosylase
PsgB076_22257	MltB
PsgB076_22292	MltB
PsgB076_27455	Soluble lytic murein transglycosylase
PsgB076_05388	alginate biosynthesis protein AlgA
PsgB076_05393	alginate biosynthesis protein AlgF
PsgB076_05398	alginate biosynthesis protein AlgJ
PsgB076_05403	alginate biosynthesis protein AlgI
PsgB076_05408	AlgL
PsgB076_05413	alginate biosynthesis protein AlgX
PsgB076_05418	alginate biosynthesis protein AlgG
PsgB076_05423	alginate biosynthesis protein AlgE
PsgB076_05428	alginate biosynthesis protein AlgK
PsgB076_05433	alginate biosynthesis protein Alg44
PsgB076_05438	alginate biosynthesis protein Alg8
PsgB076_16832	alginate lyase
PsgB076_24179	alginate lyase
PsgB076_25724	alginate biosynthesis protein AlgC
PsgB076_04011	prophage PSPPH01, putative cellulase
PsgB076_00457	levansucrase LscC
PsgB076_10300	levansucrase (Beta-D-fructofuranosyl transferase)(sucrose 6-fructosyl transferase)
PsgB076_29060	levansucrase (Beta-D-fructofuranosyl transferase)(sucrose 6-fructosyl transferase)
PsgB076_04196	pectate lyase
PsgB076_10510	putative secreted pectate lyase
PsgB076_05845	pectin lyase
PsgB076_07232	polygalacturonase
PsgB076_28135	polygalacturonase
PsgB076_03035	filamentous hemagglutinin
SECRETION SYSTEMS
General secretion system, Sec, TAT, T2SS
PsgB076_20977	SecA
PsgB076_01369	SecB
PsgB076_19810	SecD
PsgB076_23261	SecE
PsgB076_19805	SecF
PsgB076_21422	SecG
PsgB076_23096	SecY
PsgB076_19815	YajC
PsgB076_24884	TatA
PsgB076_24889	TatB
PsgB076_24894	TatC
PsgB076_10455	general secretion pathway protein GspJ, putative
PsgB076_10460	general secretion pathway protein GspH
PsgB076_10470	general secretion pathway protein GspI
PsgB076_10475	general secretion pathway protein GspG
PsgB076_10480	general secretion pathway protein K/X
PsgB076_10485	general secretion pathway protein GspL, putative
PsgB076_10490	general secretion pathway protein GspM, putative
PsgB076_10495	general secretion pathway protein D
PsgB076_10500	general secretion pathway protein GspE
PsgB076_10505	general secretion pathway protein GspF
PsgB076_11979	general secretion pathway protein GspK, putative
PsgB076_15572	general secretion pathway protein D
PsgB076_15577	general secretion pathway protein GspN, putative
PsgB076_15582	general secretion pathway protein GspM, putative
PsgB076_15587	general secretion pathway protein GspL, putative
PsgB076_15592	general secretion pathway protein GspK
PsgB076_15597	general secretion pathway protein GspJ
PsgB076_15602	general secretion pathway protein GspI
PsgB076_15607	general secretion pathway protein GspH
PsgB076_15612	general secretion pathway protein GspG
PsgB076_15617	general secretion pathway protein F
PsgB076_15622	general secretory pathway protein E
T3SS
PsgB076_03210	type III helper protein HopAJ1
PsgB076_06672	type III helper protein HopAK1
PsgB076_11265	type III secretion component, putative
PsgB076_11270	type III secretion component, putative
PsgB076_11275	type III secretion component, putative
PsgB076_11290	type III secretion component, putative
PsgB076_11305	type III secretion component, putative
PsgB076_11310	type III secretion component, putative
PsgB076_11315	type III secretion component, putative
PsgB076_11320	type III secretion component, putative
PsgB076_11330	Myosin heavy chain B (MHC B)
PsgB076_11335	type III secretion component, putative
PsgB076_11340	type III secretion component, putative
PsgB076_11345	type III secretion component, putative
PsgB076_11350	type III secretion component, putative
PsgB076_11355	type III secretion component, putative
PsgB076_19840	type III effector HrpK1
PsgB076_19850	type III secretion component protein HrcJ
PsgB076_19855	type III secretion component protein HrcV
PsgB076_19860	type III secretion component protein HrpQ
PsgB076_19865	type III secretion component protein HrcN
PsgB076_19870	type III secretion component protein HrpO
PsgB076_19875	type III secretion protein HrpP
PsgB076_19880	type III secretion protein HrcQa
PsgB076_19885	type III secretion protein hrcQb
PsgB076_19890	type III secretion system protein
PsgB076_19895	type III secretion component protein HrcS
PsgB076_19900	type III secretion protein SpaR/YscT/HrcT
PsgB076_19905	type III secretion component protein HrcU
PsgB076_19910	type III negative regulator of hrp expression HrpV
PsgB076_19915	HrpT
PsgB076_19920	type III outer membrane protein HrcC
PsgB076_19925	type III secretion component protein HrpG
PsgB076_19930	type III secretion component protein HrpF
PsgB076_19935	type III secretion component protein HrpE
PsgB076_19940	type III secretion component protein HrpD
PsgB076_19945	type III secretion component protein HrcJ
PsgB076_19950	type III secretion component protein HrpB
PsgB076_19955	type III helper protein HrpZ1b
PsgB076_19960	type III helper protein HrpA2
PsgB076_20000	type III helper protein HrpW1
T4SS
PsgB076_02840	Type IV secretory pathway, VirB4
PsgB076_03265	Type IV secretory pathway, VirB4
PsgB076_08082	Type IV secretory pathway, VirB11
PsgB076_18937	Type IV secretory pathway, VirJ
PsgB076_27035	Type IV secretory pathway, VirD4
PsgB076_27060	Type IV secretory pathway, VirB10
PsgB076_27065	Type IV secretory pathway, VirB9
PsgB076_27070	Type IV secretory pathway, component VirB8
PsgB076_27075	Type IV secretory pathway, VirB6
PsgB076_27085	VirB5
PsgB076_27090	VirB4
PsgB076_29075	Type IV secretory pathway, VirD4
PsgB076_29315	Type IV secretory pathway, VirB4
PsgB076_29320	VirB5
PsgB076_29325	Type IV secretory pathway, VirD4
PsgB076_29360	Type IV secretory pathway, VirB11
PsgB076_29365	Type IV secretory pathway, VirB10
PsgB076_29370	Type IV secretory pathway, VirB9
PsgB076_29375	Type IV secretory pathway, component VirB8
PsgB076_29380	Type IV secretory pathway, VirB6
PsgB076_29390	VirB5
PsgB076_29405	VirB2
PsgB076_29410	VirB1
PsgB076_29440	VirB1
PsgB076_29445	VirB2
PsgB076_29455	Type IV secretory pathway, VirB4
PsgB076_29460	VirB5
PsgB076_29470	Type IV secretory pathway, VirB6
PsgB076_29475	Type IV secretory pathway, component VirB8
PsgB076_29480	Type IV secretory pathway, VirB9
PsgB076_29485	Type IV secretory pathway, VirB10
PsgB076_29510	Type IV secretory pathway, VirD4
PsgB076_29520	Type IV secretory pathway, VirD4
PsgB076_29620	Type IV secretory pathway, VirB6
PsgB076_29630	VirB5
PsgB076_19635	P-type conjugative transfer protein TrbJ
PsgB076_27450	TrbA-like protein
PsgB076_28205	trbB protein, putative
PsgB076_28210	trbA protein
PsgB076_29615	trbB protein
PsgB076_27265	TraN protein
PsgB076_27280	TraQ-like protein
PsgB076_27295	TraU protein
PsgB076_27300	TraW protein
PsgB076_27575	TraK protein
PsgB076_27580	plasmid transfer ATPase TraJ
PsgB076_27590	TraH protein, putative
PsgB076_28225	traY protein
PsgB076_28230	traX protein
PsgB076_28235	traW protein
PsgB076_28245	traU protein
PsgB076_28250	traT protein
PsgB076_28265	traR protein
PsgB076_28270	traQ protein
PsgB076_28275	traP protein
PsgB076_28280	traO protein
PsgB076_28285	traN protein
PsgB076_28290	traM protein
PsgB076_28295	traL protein
PsgB076_28305	traK protein
PsgB076_28330	traI protein
PsgB076_28335	traH protein, putative
PsgB076_29590	traY protein
T6SS
PsgB076_00794	type VI secretion protein
PsgB076_00799	EvpB family type VI secretion protein
PsgB076_00804	type VI secretion system lysozyme-related protein
PsgB076_00809	ImpG
PsgB076_00814	ImpH
PsgB076_00829	type VI secretion protein
PsgB076_00834	type IV / VI secretion system protein, DotU family
PsgB076_00844	type VI secretion-associated protein, BMA_A0400 family
PsgB076_00859	ImpA-like N-terminal family protein
PsgB076_02761	clpB protein
PsgB076_05088	ompA family protein
PsgB076_06585	ompA family protein
PsgB076_09800	ompA family protein
PsgB076_11855	ompA family protein
PsgB076_19342	ompA family protein
PsgB076_11045	type VI secretion system Vgr family protein
PsgB076_12099	type VI secretion system Vgr family protein
MOTILITY/CHEMOTAXIS
PsgB076_08640	flagellar protein FlgN, putative
PsgB076_08645	flagellin synthesis, negative regulator, FlgM, putative
PsgB076_08650	flagellar basal body P-ring biosynthesis protein FlgA
PsgB076_08685	flagellar basal body rod protein FlgB
PsgB076_08690	flagellar basal body rod protein FlgC
PsgB076_08695	flagellar basal body rod modification protein FlgD
PsgB076_08700	flagellar hook protein FlgE
PsgB076_08705	flagellar hook protein FlgE
PsgB076_08710	flagellar basal body rod protein FlgF
PsgB076_08715	flagellar basal body rod protein FlgG
PsgB076_08720	flagellar basal body L-ring protein FlgH
PsgB076_08725	flagellar basal body P-ring protein FlgI
PsgB076_08730	flagellar rod assembly protein/muramidase FlgJ
PsgB076_08735	flagellar hook-associated protein FlgK
PsgB076_08740	flagellar hook-associated protein FlgL
PsgB076_08760	flagellin FlaA
PsgB076_08765	flagellin FlaG
PsgB076_08770	flagellar hook-associated protein 2
PsgB076_08775	flagellar protein FliS
PsgB076_08780	motility-related protein FliT
PsgB076_08785	flagellar regulator FleQ
PsgB076_08790	flagellar sensor histidine kinase FleS
PsgB076_08795	sigma-54 dependent DNA-binding response regulator FleR
PsgB076_08800	flagellar hook-basal body protein FliE
PsgB076_08805	flagellar MS-ring protein FliF
PsgB076_08810	flagellar motor switch protein FliG
PsgB076_08815	flagellar assembly protein FliH
PsgB076_08820	flagellum-specific ATP synthase FliI
PsgB076_08825	flagellar biosynthesis chaperone FliJ
PsgB076_08845	flagellar hook-length control protein
PsgB076_08850	flagellar basal body-associated protein FliL
PsgB076_08855	flagellar motor switch protein FliM
PsgB076_08860	flagellar motor switch protein FliN
PsgB076_08865	flagellar protein FliO
PsgB076_08870	flagellar biosynthesis protein FliP
PsgB076_08875	flagellar biosynthesis protein FliQ
PsgB076_08880	flagellar biosynthesis protein FliR
PsgB076_08885	flagellar biosynthesis protein FlhB
PsgB076_08890	flagellar biosynthesis protein FlhA
PsgB076_08895	flagellar biosynthesis regulator FlhF
PsgB076_08905	flagellar biosynthesis sigma factor FliA
PsgB076_08930	flagellar motor protein MotC
PsgB076_08935	flagellar motor protein MotD
PsgB076_23894	flagellar motor protein MotB
PsgB076_23899	flagellar motor protein MotA
PsgB076_04346	MotA/TolQ/ExbB proton channel family protein
PsgB076_07737	MotA/TolQ/ExbB proton channel
PsgB076_07162	aerotaxis receptor Aer
PsgB076_17002	aerotaxis receptor Aer
PsgB076_03344	chemotaxis-specific methylesterase
PsgB076_03349	chemoreceptor glutamine deamidase CheD
PsgB076_03354	chemotaxis protein methyltransferase CheR
PsgB076_03359	chemotaxis protein CheW
PsgB076_03369	chemotaxis sensor histidine kinase CheA
PsgB076_03374	chemotaxis protein CheY
PsgB076_08655	chemotaxis protein CheV, putative
PsgB076_08660	chemotaxis protein methyltransferase CheR
PsgB076_08910	chemotaxis protein CheY
PsgB076_08915	chemotaxis protein CheZ
PsgB076_08920	chemotaxis sensor histidine kinase CheA
PsgB076_08950	chemotaxis protein CheW
PsgB076_11685	chemotaxis protein methyltransferase CheR
PsgB076_11690	protein-glutamate methylesterase CheB
PsgB076_15077	CheW domain-containing protein
PsgB076_16427	chemotaxis protein CheV, putative
PsgB076_19392	CheW domain-containing protein WspD
PsgB076_19397	chemotaxis protein methyltransferase WspC
PsgB076_19402	CheW domain-containing protein WspB
PsgB076_20295	chemotaxis protein CheV, putative
PsgB076_24279	CheW domain-containing protein
PsgB076_00310	methyl-accepting chemotaxis protein
PsgB076_1054	methyl-accepting chemotaxis protein
PsgB076_02331	methyl-accepting chemotaxis protein
PsgB076_03364	methyl-accepting chemotaxis protein
PsgB076_03389	methyl-accepting chemotaxis protein
PsgB076_04236	methyl-accepting chemotaxis protein
PsgB076_04281	methyl-accepting chemotaxis protein
PsgB076_04296	sensory box protein/methyl-accepting chemotaxis protein
PsgB076_04471	methyl-accepting chemotaxis protein
PsgB076_04476	methyl-accepting chemotaxis protein
PsgB076_04566	methyl-accepting chemotaxis protein
PsgB076_08310	methyl-accepting chemotaxis protein
PsgB076_10050	methyl-accepting chemotaxis protein
PsgB076_11125	methyl-accepting chemotaxis protein
PsgB076_12049	methyl-accepting chemotaxis protein
PsgB076_12054	putative methyl-accepting chemotaxis protein
PsgB076_12874	methyl-accepting chemotaxis protein
PsgB076_13402	sensory box protein/methyl-accepting chemotaxis protein
PsgB076_13632	methyl-accepting chemotaxis protein
PsgB076_13687	putative methyl-accepting chemotaxis protein
PsgB076_14437	methyl-accepting chemotaxis protein
PsgB076_14957	methyl-accepting chemotaxis protein
PsgB076_14962	methyl-accepting chemotaxis protein
PsgB076_15052	methyl-accepting chemotaxis protein
PsgB076_15172	methyl-accepting chemotaxis protein
PsgB076_15387	methyl-accepting chemotaxis protein
PsgB076_15972	methyl-accepting chemotaxis protein
PsgB076_16242	methyl-accepting chemotaxis protein
PsgB076_16682	methyl-accepting chemotaxis protein
PsgB076_16697	methyl-accepting chemotaxis protein
PsgB076_17371	methyl-accepting chemotaxis protein
PsgB076_17421	methyl-accepting chemotaxis protein
PsgB076_17471	methyl-accepting chemotaxis protein
PsgB076_19407	methyl-accepting chemotaxis protein WspA
PsgB076_20245	methyl-accepting chemotaxis protein
PsgB076_21557	methyl-accepting chemotaxis protein
PsgB076_21612	methyl-accepting chemotaxis protein
PsgB076_23814	methyl-accepting chemotaxis protein
PsgB076_24904	methyl-accepting chemotaxis protein
PsgB076_24914	methyl-accepting chemotaxis protein
PsgB076_26523	methyl-accepting chemotaxis protein
PsgB076_26528	methyl-accepting chemotaxis protein
PsgB076_27340	methyl-accepting chemotaxis protein
PsgB076_29035	methyl-accepting chemotaxis protein
SIDEROPHORE AND FERRIC TRANSPORTER
PsgB076_09385	outer membrane ferripyoverdine receptor
PsgB076_09525	pyoverdine synthetase, thioesterase component
PsgB076_09590	pyoverdine biosynthesis regulatory gene, putative
PsgB076_09595	pyoverdine sidechain peptide synthetase I, epsilon-Lys module
PsgB076_09600	pyoverdine sidechain peptide synthetase II, D-Asp-L-Thr component
PsgB076_09605	pyoverdine sidechain peptide synthetase III, L-Thr-L-Ser component
PsgB076_09610	pyoverdine sidechain peptide synthetase IV, D-Asp-L-Ser component
PsgB076_09615	Ton-B dependent siderophore receptor, putative
PsgB076_09620	Ton-B dependent siderophore receptor, putative
PsgB076_09625	pyoverdine ABC transporter, ATP-binding/permease protein
PsgB076_01014	TonB, C-terminal
PsgB076_01029	TonB system transport protein, putative
PsgB076_01751	TonB-dependent receptor
PsgB076_04341	TonB-dependent receptor:TonB-dependent receptor, C-terminal
PsgB076_05303	TonB-dependent siderophore receptor
PsgB076_06535	TonB-dependent siderophore receptor
PsgB076_06967	TonB-dependent siderophore receptor, putative
PsgB076_09620	TonB-dependent siderophore receptor, putative
PsgB076_11954	TonB domain-containing protein
PsgB076_11969	TonB-dependent receptor
PsgB076_12794	TonB-dependent siderophore receptor, putative
PsgB076_14587	TonB-dependent siderophore receptor, putative
PsgB076_14602	TonB, C-terminal
PsgB076_14632	TonB-dependent siderophore receptor, putative
PsgB076_15012	TonB-dependent siderophore receptor, putative
PsgB076_15177	tonB protein, putative
PsgB076_15197	TonB-dependent receptor
PsgB076_15482	TonB-dependent siderophore receptor, putative
PsgB076_16152	TonB-dependent siderophore receptor
PsgB076_16667	TonB-dependent siderophore receptor, putative
PsgB076_18832	TonB, C-terminal
PsgB076_20467	TonB-dependent outer membrane heme receptor
PsgB076_22902	TonB-dependent receptor, putative
PsgB076_24314	TonB domain-containing protein
PsgB076_25274	TonB domain-containing protein
PsgB076_25809	ferric siderophore transporter, periplasmic energy transduction protein TonB
PsgB076_26573	TonB-dependent receptor
PsgB076_13327	outer membrane ferric siderophore receptor
PsgB076_18736	siderophore biosynthesis protein, putative
PsgB076_09535	diaminobutyrate--2-oxoglutarate aminotransferase
PsgB076_13332	diaminobutyrate--2-oxoglutarate aminotransferase
PsgB076_15282	iron ABC transporter, permease protein, putative
PsgB076_15287	iron ABC transporter, ATP-binding protein
PsgB076_25524	iron ABC transporter, periplasmic iron-binding protein
PsgB076_25529	iron ABC transporter, permease protein
TOXIN PRODUCTION
PsgB076_04818	cyclopropane-fatty-acyl-phospholipid synthase
PsgB076_07967	1-aminocyclopropane-1-carboxylate deaminase
PsgB076_17346	1-aminocyclopropane-1-carboxylate deaminase
PsgB076_26433	cyclopropane-fatty-acyl-phospholipid synthase
PsgB076_10240	cmaX protein
PsgB076_03040	hemolysin activator protein, HlyB family
PsgB076_04676	hemolysin-type calcium-binding region
PsgB076_12314	calcium binding hemolysin protein, putative
PsgB076_15112	hemolysin activator protein, HlyB family
PsgB076_24489	hemolysin III
PsgB076_02576	Non-ribosomal peptide synthetase modules and related proteins
PsgB076_09530	Non-ribosomal peptide synthetase modules and related proteins
PsgB076_14647	yersiniabactin non-ribosomal peptide synthetase
PsgB076_14667	yersiniabactin synthetase, thiazolinyl reductase component Irp3
PsgB076_14672	yersiniabactin synthetase, thioesterase component Irp4
PsgB076_14677	yersiniabactin synthetase, salycilate ligase component Irp5
PsgB076_17391	non-ribosomal peptide synthetase/polyketide synthetase
PsgB076_17396	non-ribosomal peptide synthetase
PsgB076_17401	non-ribosomal peptide synthetase
PsgB076_26058	non-ribosomal peptide synthetase
PsgB076_04696	HlyD family secretion protein
PsgB076_05368	HlyD family secretion protein
PsgB076_15127	secretion protein HlyD
PsgB076_16857	HlyD family secretion protein
PsgB076_20347	HlyD family secretion protein
PsgB076_27705	coronafacic acid synthetase, ligase component
PsgB076_27710	coronafacic acid synthetase, acyl carrier protein component
PsgB076_27715	coronafacic acid synthetase, dehydratase component
PsgB076_27720	coronafacic acid beta-ketoacyl synthetase component
PsgB076_27725	coronafacic acid synthetase component
PsgB076_27730	coronafacic acid synthetase, ligase component
PsgB076_27735	coronafacic acid polyketide synthase I
PsgB076_27740	coronafacic acid polyketide synthetase II
PsgB076_27785	coronamic acid synthetase CmaD
PsgB076_27790	coronamic acid synthetase CmaE
PsgB076_27795	coronamic acid synthetase CmaA
PsgB076_27800	coronamic acid synthetase CmaB
PsgB076_27805	coronamic acid synthetase CmaC
PsgB076_27810	coronamic acid synthetase, thioesterase component
QUORUM SENSING/QUORUM QUENCHING
PsgB076_00215	homoserine/homoserine lactone efflux protein
PsgB076_07667	autoinducer synthesis protein AhlI
PsgB076_07672	autoinducer transcriptional regulator AhlR
OTHER PUTATIVE VIRULENCE FACTORS
PsgB076_02251	glutathione S-transferase domain-containing protein
PsgB076_02276	glutathione-independent formaldehyde dehydrogenase
PsgB076_05113	glutathione peroxidase family protein
PsgB076_05548	putative glutathione S-transferase-related protein
PsgB076_07712	glutathione S-transferase family protein
PsgB076_08152	hydroxyacylglutathione hydrolase
PsgB076_08375	glutathione-dependent formaldehyde dehydrogenase
PsgB076_10925	glutathione reductase
PsgB076_10955	lactoylglutathione lyase
PsgB076_11500	glutathione-independent formaldehyde dehydrogenase
PsgB076_12489	glutathione-regulated potassium-efflux system protein
PsgB076_15767	glutathione S-transferase domain-containing protein
PsgB076_17136	glutathione S-transferase
PsgB076_17461	glutathione S-transferase family protein
PsgB076_17536	glutathione S-transferase family protein
PsgB076_18211	glutathione peroxidase family protein
PsgB076_18511	glutathione peroxidase family protein
PsgB076_20090	glutathione S-transferase
PsgB076_20967	glutathione S-transferase
PsgB076_23649	putative glutathione S-transferase YghU
PsgB076_24309	glutathione synthetase
PsgB076_16707	catalase
PsgB076_21552	catalase/peroxidase HPI
PsgB076_23061	catalase
PsgB076_25414	hydroperoxidase II
PsgB076_26538	Mn-containing catalase, putative
PsgB076_11885	thiol peroxidase
PsgB076_00325	GGDEF domain/EAL domain-containing protein
PsgB076_00395	PAS:GGDEF
PsgB076_02476	GGDEF domain-containing protein
PsgB076_04291	GGDEF domain-containing protein
PsgB076_06640	GGDEF domain/EAL domain-containing protein
PsgB076_06992	GGDEF domain-containing protein
PsgB076_07552	EAL/GGDEF domain-containing protein
PsgB076_11615	GAF domain/GGDEF domain/EAL domain-containing protein
PsgB076_11910	GGDEF domain/EAL domain-containing protein
PsgB076_14122	GGDEF domain/EAL domain-containing protein
PsgB076_14212	GGDEF domain-containing protein
PsgB076_14712	GGDEF domain-containing protein
PsgB076_15202	GGDEF domain-containing protein
PsgB076_16572	GGDEF domain-containing protein
PsgB076_16577	sensory box/GGDEF family protein
PsgB076_18426	GGDEF domain-containing protein
PsgB076_20367	GGDEF domain-containing protein
PsgB076_20797	GGDEF domain/EAL domain-containing protein
PsgB076_21647	GAF domain/GGDEF domain/EAL domain-containing protein
PsgB076_21862	sensory box/GGDEF domain/EAL domain protein
PsgB076_24174	response regulator/sensory box/GGDEF domain/EAL domain-containing protein
PsgB076_28800	GGDEF domain/EAL domain-containing protein
PsgB076_01204	EAL domain-containing protein
PsgB076_19462	response regulator/EAL domain-containing protein
TRANSPORTERS
MFS (Major Facilitator Superfamily Transporter)
PsgB076_12414	4-hydroxybenzoate transporter
PsgB076_17151	benzoate transporter
PsgB076_05523	cyanate MFS transporter
PsgB076_16542	cyanate transport protein
PsgB076_25834	citrate transporter
PsgB076_01219	glutamate/aspartate:proton symporter
PsgB076_05645	gluconate transporter
PsgB076_07502	C4-dicarboxylate transport protein 3
PsgB076_16632	gluconate permease
PsgB076_24429	gluconate transporter family protein
PsgB076_24669	gluconate transporter family protein
PsgB076_10290	nitrate transporter
PsgB076_05690	phosphate transporter
PsgB076_08295	phosphate transporter
PsgB076_17946	sugar transporter
PsgB076_20105	sugar transporter family protein
PsgB076_07037	acetate permease
PsgB076_01294	ammonium transporter
PsgB076_01444	MFS permease-like protein
PsgB076_01484	GABA permease
PsgB076_05583	transport protein
PsgB076_05720	dicarboxylic acid transport protein
PsgB076_05775	major facilitator transporter
PsgB076_06520	hypothetical protein
PsgB076_07472	acyltransferase family protein
PsgB076_07972	major facilitator transporter
PsgB076_08280	transporter, putative
PsgB076_08340	hypothetical protein
PsgB076_08630	major facilitator transporter
PsgB076_10440	hypothetical protein
PsgB076_10695	major facilitator transporter
PsgB076_12439	transporter, putative
PsgB076_13189	putative 3-hydroxyphenylpropionic transporter MhpT
PsgB076_13347	YhcA
PsgB076_14147	major facilitator transporter
PsgB076_14237	proline/betaine transporter
PsgB076_14652	hypothetical protein
PsgB076_14997	major facilitator transporter
PsgB076_15557	major facilitator transporter
PsgB076_15662	hypothetical protein
PsgB076_15737	citrate transporter
PsgB076_16747	transporter, putative
PsgB076_17076	transporter, putative
PsgB076_18516	transporter, putative
PsgB076_20050	MFS transporter
PsgB076_20887	permease AmpG, putative
PsgB076_21967	hypothetical protein
PsgB076_25144	hypothetical protein
PsgB076_25679	hypothetical protein
PsgB076_26633	major facilitator transporter
PsgB076_06145	major facilitator family transporter
PsgB076_06972	major facilitator family transporter
PsgB076_08555	major facilitator family transporter
PsgB076_09305	major facilitator family transporter
PsgB076_11560	major facilitator family transporter
PsgB076_14512	major facilitator family transporter
PsgB076_15442	major facilitator family transporter
PsgB076_15537	major facilitator family transporter
PsgB076_17951	major facilitator family transporter
PsgB076_19542	major facilitator family transporter
PsgB076_20787	major facilitator family transporter
PsgB076_23046	major facilitator family transporter
PsgB076_29280	major facilitator family transporter
PsgB076_09755	major facilitator superfamily transporter phthalate permease
PsgB076_14422	major facilitator superfamily transporter
PsgB076_17751	major facilitator superfamily transporter
PsgB076_21677	major facilitator superfamily transporter phthalate permease
PsgB076_24654	major facilitator superfamily protein
PsgB076_25169	major facilitator superfamily transporter phthalate permease
PsgB076_26233	major facilitator superfamily protein
PsgB076_03554	inner membrane protein AmpE
PsgB076_04166	putative membrane protein
PsgB076_05660	integral membrane protein
PsgB076_06550	putative membrane protein
PsgB076_10785	integral membrane protein
PsgB076_12384	transmembrane protein
PsgB076_12974	outer membrane protein
PsgB076_14537	integral membrane protein
PsgB076_17366	membrane protein
PsgB076_18006	putative membrane protein
PsgB076_18506	outer membrane protein
PsgB076_19167	outer membrane protein
PsgB076_21632	outer membrane protein
PsgB076_22522	MarC membrane protein
PsgB076_22872	outer membrane protein W
PsgB076_23924	membrane protein
PsgB076_27310	integral membrane protein
RND (Resistance-Nodulation-Cell Divison Transporter System)
PsgB076_02706	RND efflux transporter
PsgB076_02711	RND family efflux transporter MFP subunit
PsgB076_05735	RND family efflux transporter MFP subunit
PsgB076_09665	RND family efflux transporter MFP subunit
PsgB076_10980	multidrug efflux RND transporter MexF
PsgB076_10985	multidrug efflux RND transporter, membrane fusion protein MexE
PsgB076_11890	multidrug RND efflux transporter, membrane fusion protein MdtA
PsgB076_11895	multidrug RND efflux transporter, permease protein MdtB
PsgB076_11900	multidrug RND efflux transporter, permease protein MdtC
PsgB076_15137	RND efflux system, outer membrane lipoprotein, NodT
PsgB076_15517	RND family efflux transporter MFP subunit
PsgB076_15522	RND family efflux transporter MFP subunit
PsgB076_20352	RND efflux transporter
PsgB076_25074	RND efflux transporter
PsgB076_25079	RND family efflux transporter MFP subunit
PsgB076_25084	RND family efflux transporter MFP subunit
PsgB076_01891	CzcC family cobalt/zinc/cadmium efflux transporter outer membrane protein
PsgB076_00320	multidrug efflux protein NorA
PsgB076_05730	multidrug/solvent tranporter
PsgB076_12964	multidrug resistance protein
PsgB076_12969	multidrug efflux transporter
PsgB076_14697	multidrug resistance protein AcrA/AcrE family
PsgB076_15122	acriflavin resistance protein
PsgB076_15527	AcrB/AcrD/AcrF family transporter
MATE (Multidrug and Toxic Efflux Transporter Family)
PsgB076_10635	MATE efflux family protein
PsgB076_22397	DNA-damage-inducible protein F
PsgB076_02046	EmrB/QacA family drug resistance transporter
PsgB076_05750	EmrB/QacA family drug resistance transporter
PsgB076_17836	EmrB/QacA family drug resistance transporter
PsgB076_23396	Bcr/CflA subfamily drug resistance transporter
PsgB076_05358	fusaric acid resistance protein, putative
PsgB076_15782	camphor resistance protein CrcB
PsgB076_18091	fosmidomycin resistance protein
PsgB076_28505	mcbg like protein; putative albicidin resistance
SMR (Small Multidrug Resistance Transporter Family)
PsgB076_24009	small multidrug resistance (SMR) family protein

## Sheet: Psg Race4
ADHESINS and OTHER CELL SURFACE ASSOCIATED FACTORS
PsgRace4_02385	type IV pilus biogenesis protein
PsgRace4_05663	type IV pilus assembly protein PilM
PsgRace4_05668	type 4 fimbrial biogenesis protein PilN
PsgRace4_05673	type 4 fimbrial biogenesis protein PilO
PsgRace4_05678	type IV pilus biogenesis protein PilP
PsgRace4_05683	type IV pilus biogenesis protein PilQ
PsgRace4_06123	type IV pilus response regulator PilG
PsgRace4_06128	type IV pilus response regulator PilH
PsgRace4_06133	type IV pilus biogenesis protein PilI
PsgRace4_06138	type IV pilus biogenesis protein PilJ
PsgRace4_07337	type IV pilus biogenesis protein
PsgRace4_07342	type IV pilin, putative
PsgRace4_07352	type IV pilus assembly protein PilW
PsgRace4_07357	type IV pilus assembly protein PilX
PsgRace4_07362	Tfp pilus assembly protein, tip-associated adhesin PilY1
PsgRace4_07367	Tfp pilus assembly protein PilE
PsgRace4_07392	type IV fimbriae expression regulatory protein pilR
PsgRace4_07397	type IV pilus sensor protein PilS
PsgRace4_08165	Flp pilus assembly protein TadD
PsgRace4_08170	Flp pilus assembly protein TadC
PsgRace4_08175	Flp pilus assembly protein TadB
PsgRace4_08180	general secretion pathway/type 4 pilus assembly protein
PsgRace4_08185	Flp pilus assembly protein, ATPase CpaE
PsgRace4_08190	Flp pilus assembly protein, secretin CpaC
PsgRace4_08195	Flp pilus assembly protein CpaB
PsgRace4_08200	pilin protein, putative
PsgRace4_09427	type IV pilus prepilin peptidase PilD
PsgRace4_09437	type IV pilus biogenesis protein PilB
PsgRace4_09442	Tfp pilus assembly protein, major pilin PilA
PsgRace4_11326	P pilus assembly protein, pilin FimA
PsgRace4_11331	pili assembly chaperone
PsgRace4_11336	Outer membrane usher protein fimD precursor
PsgRace4_11341	pili assembly chaperone
PsgRace4_11936	type IV pilus biogenesis protein PilF
PsgRace4_18918	Tfp pilus assembly protein, ATPase PilU
PsgRace4_22935	type IV pilus biogenesis protein PilZ
PsgRace4_27635	Tfp pilus assembly protein, pilus retraction ATPase PilT
PsgRace4_27650	pilT protein
PsgRace4_22900	Tfp pilus assembly protein FimV
PsgRace4_24426	Tfp pilus assembly protein FimV
PsgRace4_08330	lytic murein transglycosylase B
PsgRace4_08365	lytic murein transglycosylase
PsgRace4_11691	lytic murein transglycosylase
PsgRace4_21653	soluble lytic murein transglycosylase, putative
PsgRace4_22645	membrane-bound lytic murein transglycosylase D
PsgRace4_08926	MltA domain-containing protein
PsgRace4_02530	alginate biosynthesis protein AlgC
PsgRace4_04004	alginate biosynthesis regulatory protein AlgR
PsgRace4_06263	alginate lyase
PsgRace4_22073	alginate lyase
PsgRace4_25436	algU
PsgRace4_26046	alginate biosynthesis protein Alg8
PsgRace4_26051	alginate biosynthesis protein Alg44
PsgRace4_26056	alginate biosynthesis protein AlgK
PsgRace4_26061	alginate biosynthesis protein AlgE
PsgRace4_26066	alginate biosynthesis protein AlgG
PsgRace4_26071	alginate biosynthesis protein AlgX
PsgRace4_26076	algL
PsgRace4_26081	alginate biosynthesis protein AlgI
PsgRace4_26086	alginate biosynthesis protein AlgJ
PsgRace4_26091	alginate biosynthesis protein AlgF
PsgRace4_26096	alginate biosynthesis protein AlgA
PsgRace4_00485	prophage PSPPH01, putative cellulase
PsgRace4_03819	levansucrase LscC
PsgRace4_15609	levansucrase (Beta-D-fructofuranosyl transferase)(sucrose 6-fructosyl transferase)
PsgRace4_09732	pectate lyase
PsgRace4_15814	putative secreted pectate lyase
PsgRace4_25621	pectin lyase
PsgRace4_23510	polygalacturonase
PsgRace4_27825	polygalacturonase
SECRETION SYSTEMS
General secretion system, Sec, TAT, T2SS
PsgRace4_00120	preprotein translocase subunit SecY
PsgRace4_00285	preprotein translocase subunit SecE
PsgRace4_01780	preprotein translocase subunit SecB
PsgRace4_10247	preprotein translocase subunit SecG
PsgRace4_10692	preprotein translocase subunit SecA
PsgRace4_11856	preprotein translocase subunit SecD
PsgRace4_11861	preprotein translocase subunit SecF
PsgRace4_26940	putative SecA translocase subunit
PsgRace4_05538	Sec-independent protein translocase TatC
PsgRace4_05543	tatB
PsgRace4_05548	tatA
PsgRace4_11851	preprotein translocase subunit YajC
PsgRace4_15759	general secretion pathway protein GspJ, putative
PsgRace4_15764	general secretion pathway protein GspH
PsgRace4_15774	general secretion pathway protein GspI
PsgRace4_15779	general secretion pathway protein GspG
PsgRace4_15784	general secretion pathway protein K/X
PsgRace4_15789	general secretion pathway protein GspL, putative
PsgRace4_15794	general secretion pathway protein GspM, putative
PsgRace4_15799	general secretion pathway protein D
PsgRace4_15804	general secretion pathway protein GspE
PsgRace4_15809	general secretion pathway protein GspF
PsgRace4_19651	general secretion pathway protein GspK, putative
PsgRace4_20818	general secretion pathway protein D
PsgRace4_20823	general secretion pathway protein GspN, putative
PsgRace4_20828	general secretion pathway protein GspM, putative
PsgRace4_20833	general secretion pathway protein GspL, putative
PsgRace4_20838	general secretion pathway protein GspK
PsgRace4_20843	general secretion pathway protein GspJ
PsgRace4_20848	general secretion pathway protein GspI
PsgRace4_20853	general secretion pathway protein GspH
PsgRace4_20858	general secretion pathway protein GspG
PsgRace4_20863	general secretion pathway protein F
T3SS
PsgRace4_07477	type III helper protein HopAJ1
PsgRace4_11666	type III helper protein HrpW1
PsgRace4_11706	type III helper protein HrpA2
PsgRace4_11711	type III helper protein HrpZ1
PsgRace4_11716	type III secretion component protein HrpB
PsgRace4_11721	type III secretion component protein HrcJ
PsgRace4_11726	type III secretion component protein HrpD
PsgRace4_11731	type III secretion component protein HrpE
PsgRace4_11736	type III secretion component protein HrpF
PsgRace4_11741	type III secretion component protein HrpG
PsgRace4_11746	type III outer membrane protein HrcC
PsgRace4_11751	HrpT
PsgRace4_11756	type III negative regulator of hrp expression HrpV
PsgRace4_11761	type III secretion component protein HrcU
PsgRace4_11766	type III secretion protein SpaR/YscT/HrcT
PsgRace4_11771	type III secretion component protein HrcS
PsgRace4_11776	type III secretion system protein
PsgRace4_11781	type III secretion protein hrcQb
PsgRace4_11786	type III secretion protein HrcQa
PsgRace4_11791	type III secretion protein HrpP
PsgRace4_11796	type III secretion component protein HrpO
PsgRace4_11801	type III secretion component protein HrcN
PsgRace4_11806	type III secretion component protein HrpQ
PsgRace4_11811	type III secretion component protein HrcV
PsgRace4_11816	type III secretion component protein HrcJ
PsgRace4_11826	type III effector HrpK1
PsgRace4_16414	Myosin heavy chain B (MHC B)
PsgRace4_16419	type III secretion component, putative
PsgRace4_16424	type III secretion component, putative
PsgRace4_16429	type III secretion component, putative
PsgRace4_16434	type III secretion component, putative
PsgRace4_16439	type III secretion component, putative
PsgRace4_19251	type III secretion component, putative
PsgRace4_19256	type III secretion component, putative
PsgRace4_19261	type III secretion component, putative
PsgRace4_19266	type III secretion component, putative
PsgRace4_19281	type III secretion component, putative
PsgRace4_19296	type III secretion component, putative
PsgRace4_19301	type III secretion component, putative
PsgRace4_19306	type III secretion component, putative
PsgRace4_24826	type III helper protein HopAK1
PsgRace4_
T4SS
PsgRace4_07532	Type IV secretory pathway, VirB4 components
PsgRace4_12723	Type IV secretory pathway, VirJ component
PsgRace4_22710	Type IV secretory pathway, VirB11 components
PsgRace4_27010	VirB1
PsgRace4_27015	VirB2
PsgRace4_27025	VirB4
PsgRace4_27030	VirB5
PsgRace4_27040	VirB6
PsgRace4_27045	VirB8
PsgRace4_27050	VirB9
PsgRace4_27055	Type IV secretory pathway, VirB10 components
PsgRace4_27060	Type IV secretory pathway, VirB11 components
PsgRace4_27090	Type IV secretory pathway, VirD4 components
PsgRace4_27215	Type IV secretory pathway, VirD4 components
PsgRace4_27225	Type IV secretory pathway, VirD4 components
PsgRace4_27730	Type IV secretory pathway, VirD2 components
PsgRace4_27890	VirB6
PsgRace4_27900	VirB5
PsgRace4_27495	trbB protein, putative
PsgRace4_27510	trbA protein, truncated
PsgRace4_27110	traY protein
PsgRace4_27115	traX protein
PsgRace4_27120	traW protein
PsgRace4_27535	traY protein
PsgRace4_27540	traX protein
PsgRace4_27545	traW protein
PsgRace4_27560	traU protein
PsgRace4_27565	traU protein
PsgRace4_27570	traT protein
PsgRace4_27575	traR protein
PsgRace4_27580	traQ protein
PsgRace4_27585	traP protein
PsgRace4_27590	traO protein
PsgRace4_27595	traN protein
PsgRace4_27600	traM protein
PsgRace4_27605	traL protein
PsgRace4_27610	DNA primase TraC
PsgRace4_27615	traK protein
PsgRace4_27640	traI protein
PsgRace4_27645	traH protein, putative
T6SS
PsgRace4_05136	type VI secretion-associated protein, BMA_A0400 family
PsgRace4_05146	type IV / VI secretion system protein, DotU family
PsgRace4_05151	type VI secretion protein
PsgRace4_05176	type VI secretion system lysozyme-related protein
PsgRace4_05181	EvpB family type VI secretion protein
PsgRace4_05186	type VI secretion protein
PsgRace4_16364	type VI secretion system Vgr family protein
PsgRace4_19536	type VI secretion system Vgr family protein
PsgRace4_05121	ImpA-like N-terminal family protein
PsgRace4_05166	ImpH
PsgRace4_05171	ImpG
PsgRace4_07422	clpB protein
PsgRace4_12318	ompA family protein
PsgRace4_15104	ompA family protein
PsgRace4_24911	OmpA family protein
PsgRace4_26396	ompA family protein
MOTILITY/CHEMOTAXIS
PsgRace4_02060	flagellar basal body-associated protein FliL-like protein
PsgRace4_06538	flagellar motor protein MotA
PsgRace4_06543	flagellar motor protein MotB
PsgRace4_13969	flagellar protein FlgN, putative
PsgRace4_13974	flagellin synthesis, negative regulator, FlgM, putative
PsgRace4_13979	flagellar basal body P-ring biosynthesis protein FlgA
PsgRace4_14014	flagellar basal body rod protein FlgB
PsgRace4_14019	flagellar basal body rod protein FlgC
PsgRace4_14024	flagellar basal body rod modification protein
PsgRace4_14029	flagellar hook protein FlgE
PsgRace4_14034	flagellar hook protein FlgE
PsgRace4_14039	flagellar basal body rod protein FlgF
PsgRace4_14044	flagellar basal body rod protein FlgG
PsgRace4_14049	flagellar basal body L-ring protein
PsgRace4_14054	flagellar basal body P-ring protein
PsgRace4_14059	flagellar rod assembly protein/muramidase FlgJ
PsgRace4_14064	flagellar hook-associated protein FlgK
PsgRace4_14069	flagellar hook-associated protein FlgL
PsgRace4_14089	flagellin
PsgRace4_14094	flagellin FlaG
PsgRace4_14099	flagellar hook-associated protein 2
PsgRace4_14104	flagellar protein FliS
PsgRace4_14109	motility-related protein FliT
PsgRace4_14114	flagellar regulator FleQ
PsgRace4_14119	flagellar sensor histidine kinase FleS
PsgRace4_14124	sigma-54 dependent DNA-binding response regulator FleR
PsgRace4_14129	flagellar hook-basal body protein FliE
PsgRace4_14134	flagellar MS-ring protein
PsgRace4_14139	flagellar motor switch protein G
PsgRace4_14144	flagellar assembly protein H
PsgRace4_14149	flagellum-specific ATP synthase
PsgRace4_14154	flagellar biosynthesis chaperone
PsgRace4_14174	flagellar hook-length control protein
PsgRace4_14179	flagellar basal body-associated protein FliL
PsgRace4_14184	flagellar motor switch protein FliM
PsgRace4_14189	flagellar motor switch protein
PsgRace4_14194	flagellar protein FliO
PsgRace4_14199	flagellar biosynthesis protein FliP
PsgRace4_14204	flagellar biosynthesis protein FliQ
PsgRace4_14209	flagellar biosynthesis protein FliR
PsgRace4_14214	flagellar biosynthesis protein FlhB
PsgRace4_14219	flagellar biosynthesis protein FlhA
PsgRace4_14224	flagellar biosynthesis regulator FlhF
PsgRace4_14234	flagellar biosynthesis sigma factor
PsgRace4_14259	motC
PsgRace4_14264	flagellar motor protein MotD
PsgRace4_25096	sodium-type flagellar protein MotY, putative
PsgRace4_08910	MotA/TolQ/ExbB proton channel family protein
PsgRace4_23045	MotA/TolQ/ExbB proton channel family protein
PsgRace4_24416	aerotaxis receptor Aer
PsgRace4_09377	chemotaxis sensor histidine kinase CheA
PsgRace4_16779	protein-glutamate methylesterase CheB
PsgRace4_09357	chemoreceptor glutamine deamidase CheD
PsgRace4_09362	chemotaxis protein methyltransferase CheR
PsgRace4_16774	chemotaxis protein methyltransferase CheR
PsgRace4_11366	chemotaxis protein CheV, putative
PsgRace4_21663	chemotaxis protein CheV, putative
PsgRace4_06148	CheW domain-containing protein
PsgRace4_09367	chemotaxis protein CheW
PsgRace4_12258	CheW domain-containing protein WspB
PsgRace4_12268	CheW domain-containing protein WspD
PsgRace4_20321	CheW domain-containing protein
PsgRace4_09387	chemotaxis protein CheY
PsgRace4_14274	CheW domain-containing protein
PsgRace4_14279	chemotaxis protein CheW
PsgRace4_13984	chemotaxis protein CheV, putative
PsgRace4_13989	chemotaxis protein methyltransferase CheR
PsgRace4_14239	chemotaxis protein CheY
PsgRace4_14244	chemotaxis protein CheZ
PsgRace4_14249	chemotaxis sensor histidine kinase CheA
PsgRace4_14254	chemotaxis-specific methylesterase
PsgRace4_02837	chemotaxis sensory transducer
PsgRace4_03322	methyl-accepting chemotaxis protein
PsgRace4_03327	methyl-accepting chemotaxis protein
PsgRace4_03699	methyl-accepting chemotaxis protein
PsgRace4_03969	methyl-accepting chemotaxis protein
PsgRace4_05523	methyl-accepting chemotaxis protein
PsgRace4_05528	methyl-accepting chemotaxis protein
PsgRace4_06628	methyl-accepting chemotaxis protein
PsgRace4_07620	methyl-accepting chemotaxis protein
PsgRace4_08860	methyl-accepting chemotaxis protein
PsgRace4_09030	methyl-accepting chemotaxis protein
PsgRace4_09035	methyl-accepting chemotaxis protein
PsgRace4_09130	methyl-accepting chemotaxis protein
PsgRace4_09352	chemotaxis-specific methylesterase
PsgRace4_09372	methyl-accepting chemotaxis protein
PsgRace4_09392	methyl-accepting chemotaxis protein
PsgRace4_09772	methyl-accepting chemotaxis protein
PsgRace4_09827	methyl-accepting chemotaxis protein
PsgRace4_10047	methyl-accepting chemotaxis protein
PsgRace4_11416	methyl-accepting chemotaxis protein
PsgRace4_12253	methyl-accepting chemotaxis protein WspA
PsgRace4_12263	chemotaxis protein methyltransferase WspC
PsgRace4_13439	methyl-accepting chemotaxis protein
PsgRace4_13489	methyl-accepting chemotaxis protein
PsgRace4_13544	methyl-accepting chemotaxis protein
PsgRace4_15359	methyl-accepting chemotaxis protein
PsgRace4_17928	putative methyl-accepting chemotaxis protein
PsgRace4_17988	methyl-accepting chemotaxis protein
PsgRace4_18183	sensory box protein/methyl-accepting chemotaxis protein
PsgRace4_18718	methyl-accepting chemotaxis protein
PsgRace4_19451	methyl-accepting chemotaxis protein
PsgRace4_19581	putative methyl-accepting chemotaxis protein
PsgRace4_19586	methyl-accepting chemotaxis protein
PsgRace4_19691	methyl-accepting chemotaxis protein
PsgRace4_20171	methyl-accepting chemotaxis protein
PsgRace4_20196	methyl-accepting chemotaxis protein
PsgRace4_20201	methyl-accepting chemotaxis protein
PsgRace4_20216	methyl-accepting chemotaxis protein
PsgRace4_20296	methyl-accepting chemotaxis protein
PsgRace4_20326	methyl-accepting chemotaxis transducer/sensory box protein
PsgRace4_20411	methyl-accepting chemotaxis protein
PsgRace4_20631	methyl-accepting chemotaxis protein
PsgRace4_21203	methyl-accepting chemotaxis protein
PsgRace4_21478	methyl-accepting chemotaxis protein
PsgRace4_21923	methyl-accepting chemotaxis protein
PsgRace4_21938	methyl-accepting chemotaxis protein
PsgRace4_27430	methyl-accepting chemotaxis protein
SIDEROPHORE AND FERRIC TRANSPORTER
PsgRace4_14694	outer membrane ferripyoverdine receptor
PsgRace4_14834	pyoverdine synthetase, thioesterase component
PsgRace4_14894	pyoverdine biosynthesis regulatory gene, putative
PsgRace4_14899	pyoverdine sidechain peptide synthetase I, epsilon-Lys module
PsgRace4_14904	pyoverdine sidechain peptide synthetase II, D-Asp-L-Thr component
PsgRace4_14909	pyoverdine sidechain peptide synthetase III, L-Thr-L-Ser component
PsgRace4_14914	pyoverdine sidechain peptide synthetase IV, D-Asp-L-Ser component
PsgRace4_14919	TonB-dependent siderophore receptor, putative
PsgRace4_14924	TonB-dependent siderophore receptor, putative
PsgRace4_14929	pyoverdine ABC transporter, ATP-binding/permease protein
PsgRace4_02100	TonB domain-containing protein
PsgRace4_02610	ferric siderophore transporter, periplasmic energy transduction protein TonB
PsgRace4_03367	TonB-dependent receptor
PsgRace4_03729	TonB system transport protein, putative
PsgRace4_03744	TonB, C-terminal
PsgRace4_06113	TonB domain-containing protein
PsgRace4_07735	TonB-dependent receptor, putative
PsgRace4_08905	TonB-dependent receptor:TonB-dependent receptor, C-terminal
PsgRace4_11191	TonB-dependent outer membrane heme receptor
PsgRace4_12828	TonB, C-terminal
PsgRace4_18798	TonB-dependent sideophore receptor, putative
PsgRace4_19661	TonB-dependent receptor
PsgRace4_19676	TonB domain-containing protein
PsgRace4_19831	TonB-dependent siderophore receptor, putative
PsgRace4_19846	TonB, C-terminal
PsgRace4_19876	TonB-dependent siderophore receptor, putative
PsgRace4_20256	TonB-dependent siderophore receptor, putative
PsgRace4_20416	tonB protein, putative
PsgRace4_20436	TonB-dependent receptor
PsgRace4_20726	TonB-dependent siderophore receptor, putative
PsgRace4_21388	TonB-dependent siderophore receptor
PsgRace4_21908	TonB-dependent siderophore receptor, putative
PsgRace4_24601	TonB-dependent siderophore receptor, putative
PsgRace4_24961	TonB-dependent siderophore receptor
PsgRace4_26181	TonB-dependent siderophore receptor
PsgRace4_02610	ferric siderophore transporter, periplasmic energy transduction protein TonB
PsgRace4_18258	outer membrane ferric siderophore receptor
PsgRace4_24368	siderophore biosynthesis protein, putative
PsgRace4_20531	iron ABC transporter, permease protein, putative
PsgRace4_20536	iron ABC transporter, ATP-binding protein
PsgRace4_02405	iron ABC transporter, permease protein
PsgRace4_02410	iron ABC transporter, periplasmic iron-binding protein
PsgRace4_14844	diaminobutyrate--2-oxoglutarate aminotransferase
PsgRace4_18253	diaminobutyrate--2-oxoglutarate aminotransferase
TOXIN PRODUCTION
PsgRace4_03242	cyclopropane-fatty-acyl-phospholipid synthase
PsgRace4_13569	1-aminocyclopropane-1-carboxylate deaminase
PsgRace4_22815	1-aminocyclopropane-1-carboxylate deaminase
PsgRace4_26651	cyclopropane-fatty-acyl-phospholipid synthase
PsgRace4_15549	cmaX protein
PsgRace4_05933	hemolysin III
PsgRace4_20356	hemolysin activator protein, HlyB family
PsgRace4_02877	non-ribosomal peptide synthetase
PsgRace4_13509	non-ribosomal peptide synthetase
PsgRace4_13514	non-ribosomal peptide synthetase
PsgRace4_13519	non-ribosomal peptide synthetase/polyketide synthetase
PsgRace4_13524	non-ribosomal peptide synthetase/polyketide synthetase
PsgRace4_14839	peptide synthase
PsgRace4_19891	yersiniabactin non-ribosomal peptide synthetase
PsgRace4_19911	yersiniabactin synthetase, thiazolinyl reductase component Irp3
PsgRace4_19916	yersiniabactin synthetase, thioesterase component Irp4
PsgRace4_19921	yersiniabactin synthetase, salycilate ligase component Irp5
PsgRace4_09267	HlyD family secretion protein
PsgRace4_20371	secretion protein HlyD
PsgRace4_20928	Type I secretion membrane fusion protein, HlyD
PsgRace4_22098	HlyD family secretion protein
PsgRace4_26116	HlyD family secretion protein
QUORUM SENSING/QUORUM QUENCHING
PsgRace4_04064	homoserine/homoserine lactone efflux protein
PsgRace4_23105	autoinducer transcriptional regulator AhlR
PsgRace4_23110	autoinducer synthesis protein AhlI
OTHER PUTATIVE VIRULENCE FACTORS
PsgRace4_01015	glutathione S-transferase domain-containing protein
PsgRace4_06118	glutathione synthetase
PsgRace4_06783	putative glutathione S-transferase YghU
PsgRace4_06833	putative glutathione S-transferase YghU
PsgRace4_07565	glutathione-independent formaldehyde dehydrogenase
PsgRace4_10702	glutathione S-transferase
PsgRace4_11576	glutathione S-transferase
PsgRace4_13374	glutathione S-transferase family protein
PsgRace4_13449	glutathione S-transferase family protein
PsgRace4_13774	glutathione S-transferase
PsgRace4_16234	glutathione reductase
PsgRace4_16264	lactoylglutathione lyase
PsgRace4_16584	glutathione-independent formaldehyde dehydrogenase
PsgRace4_19108	glutathione-regulated potassium-efflux system protein
PsgRace4_21003	glutathione S-transferase domain-containing protein
PsgRace4_22380	glutathione-dependent formaldehyde dehydrogenase
PsgRace4_22640	hydroxyacylglutathione hydrolase
PsgRace4_23065	glutathione S-transferase family protein
PsgRace4_23838	glutathione peroxidase family protein
PsgRace4_24138	glutathione peroxidase family protein
PsgRace4_25931	putative glutathione S-transferase-related protein
PsgRace4_26371	glutathione peroxidase family protein
PsgRace4_00085	catalase
PsgRace4_02235	hydroperoxidase II
PsgRace4_03337	Mn-containing catalase, putative
PsgRace4_10112	catalase/peroxidase HPI
PsgRace4_21948	catalase
PsgRace4_16974	thiol peroxidase
PsgRace4_00695	sensory box/GGDEF domain/EAL domain protein
PsgRace4_00885	GGDEF domain-containing protein
PsgRace4_03874	PAS:GGDEF
PsgRace4_03954	GGDEF domain/EAL domain-containing protein
PsgRace4_04651	GGDEF domain/EAL domain-containing protein
PsgRace4_06268	response regulator/sensory box/GGDEF domain/EAL domain-containing protein
PsgRace4_08870	GGDEF domain-containing protein
PsgRace4_09837	GGDEF domain-containing protein
PsgRace4_10012	GAF domain/GGDEF domain/EAL domain-containing protein
PsgRace4_10867	GGDEF domain/EAL domain-containing protein
PsgRace4_11291	GGDEF domain-containing protein
PsgRace4_16704	GAF domain/GGDEF domain/EAL domain-containing protein
PsgRace4_16999	GGDEF domain/EAL domain-containing protein
PsgRace4_17244	GGDEF domain-containing protein
PsgRace4_17473	GGDEF domain/EAL domain-containing protein
PsgRace4_19956	GGDEF domain-containing protein
PsgRace4_20446	GGDEF domain-containing protein
PsgRace4_21808	GGDEF domain-containing protein
PsgRace4_21813	sensory box/GGDEF family protein
PsgRace4_22430	GGDEF domain/EAL domain-containing protein
PsgRace4_23230	EAL/GGDEF domain-containing protein
PsgRace4_24053	GGDEF domain-containing protein
PsgRace4_24576	GGDEF domain-containing protein
PsgRace4_24856	GGDEF domain/EAL domain-containing protein
PsgRace4_03554	EAL domain-containing protein
PsgRace4_12193	response regulator/EAL domain-containing protein
TRANSPORTERS
MFS (Major Facilitator Superfamily Transporter)
PsgRace4_19183	4-hydroxybenzoate transporter
PsgRace4_13759	benzoate transporter
PsgRace4_02635	citrate transporter
PsgRace4_25956	cyanate MFS transporter
PsgRace4_21778	cyanate transport protein
PsgRace4_11616	MFS transporter
PsgRace4_01855	MFS permease-like protein
PsgRace4_03539	glutamate/aspartate:proton symporter
PsgRace4_05753	gluconate transporter family protein
PsgRace4_05988	gluconate transporter
PsgRace4_05998	gluconate transporter family protein
PsgRace4_21873	gluconate permease
PsgRace4_24531	acetate permease
PsgRace4_25826	gluconate transporter
PsgRace4_00070	major facilitator family transporter
PsgRace4_00763	formate transporter
PsgRace4_02000	major facilitator superfamily transporter phthalate permease
PsgRace4_02200	sulphate transporter
PsgRace4_02997	transporter, putative
PsgRace4_03427	major facilitator transporter
PsgRace4_04184	sulfate transporter family protein
PsgRace4_08100	MarC membrane protein
PsgRace4_08845	sugar efflux transporter
PsgRace4_09802	sugar efflux transporter
PsgRace4_09982	major facilitator superfamily transporter phthalate permease
PsgRace4_10907	major facilitator family transporter
PsgRace4_11561	sugar transporter family protein
PsgRace4_12113	major facilitator family transporter
PsgRace4_12938	major facilitator family transporter
PsgRace4_12943	sugar transporter
PsgRace4_13138	major facilitator superfamily transporter
PsgRace4_13834	transporter, putative
PsgRace4_13959	major facilitator transporter
PsgRace4_14614	major facilitator family transporter
PsgRace4_15059	major facilitator superfamily transporter phthalate permease
PsgRace4_15599	nitrate transporter
PsgRace4_15999	major facilitator transporter
PsgRace4_16644	major facilitator family transporter
PsgRace4_17219	proline/betaine transporter
PsgRace4_17453	major facilitator transporter
PsgRace4_19158	transporter, putative
PsgRace4_19751	major facilitator family transporter
PsgRace4_19761	major facilitator family transporter
PsgRace4_20241	major facilitator transporter
PsgRace4_20396	Sulfate transporter/antisigma-factor antagonist STAS:sulphate transporter
PsgRace4_20686	major facilitator family transporter
PsgRace4_20781	major facilitator family transporter
PsgRace4_20803	major facilitator transporter
PsgRace4_20973	citrate transporter
PsgRace4_21988	transporter, putative
PsgRace4_22410	major facilitator transporter
PsgRace4_24148	transporter, putative
PsgRace4_24566	major facilitator transporter
PsgRace4_24596	major facilitator family transporter
PsgRace4_25321	major facilitator family transporter
PsgRace4_25696	major facilitator transporter
PsgRace4_26985	major facilitator family transporter
PsgRace4_03042	major facilitator superfamily protein
PsgRace4_05768	major facilitator superfamily protein
PsgRace4_01975	hypothetical protein
PsgRace4_02485	hypothetical protein
PsgRace4_07930	hypothetical protein
PsgRace4_08610	hypothetical protein
PsgRace4_08655	hypothetical protein
PsgRace4_10777	permease AmpG, putative
PsgRace4_14609	hypothetical protein
PsgRace4_15744	hypothetical protein
PsgRace4_18238	YhcA
PsgRace4_18398	putative 3-hydroxyphenylpropionic transporter MhpT
PsgRace4_19896	hypothetical protein
PsgRace4_24976	hypothetical protein
PsgRace4_25751	dicarboxylic acid transport protein
PsgRace4_00330	putative membrane protein
PsgRace4_01090	uncharacterized small membrane protein
PsgRace4_06513	membrane protein
PsgRace4_07765	outer membrane protein W
PsgRace4_08100	MarC membrane protein
PsgRace4_09272	outer membrane efflux protein
PsgRace4_09562	inner membrane protein AmpE
PsgRace4_10027	outer membrane protein
PsgRace4_11151	outer membrane efflux protein superfamily
PsgRace4_12493	outer membrane protein
PsgRace4_13549	membrane protein
PsgRace4_16089	integral membrane protein
PsgRace4_16284	outer membrane efflux protein
PsgRace4_16994	outer membrane efflux protein
PsgRace4_18608	outer membrane protein
PsgRace4_19781	integral membrane protein
PsgRace4_23628	putative membrane protein
PsgRace4_24133	outer membrane protein
PsgRace4_24946	putative membrane protein
PsgRace4_25811	integral membrane protein
RND (Resistance-Nodulation-Cell Divison Transporter System)
PsgRace4_05353	RND family efflux transporter MFP subunit
PsgRace4_05358	RND family efflux transporter MFP subunit
PsgRace4_05363	RND efflux transporter
PsgRace4_07377	RND efflux transporter
PsgRace4_07382	RND family efflux transporter MFP subunit
PsgRace4_11306	RND efflux transporter
PsgRace4_14969	RND family efflux transporter MFP subunit
PsgRace4_16289	multidrug efflux RND transporter MexF
PsgRace4_16294	multidrug efflux RND transporter, membrane fusion protein MexE
PsgRace4_16979	multidrug RND efflux transporter, membrane fusion protein MdtA
PsgRace4_16984	multidrug RND efflux transporter, permease protein MdtB
PsgRace4_16989	multidrug RND efflux transporter, permease protein MdtC
PsgRace4_20761	RND family efflux transporter MFP subunit
PsgRace4_20766	RND family efflux transporter MFP subunit
PsgRace4_25736	RND family efflux transporter MFP subunit
PsgRace4_20381	RND efflux system, outer membrane lipoprotein, NodT
PsgRace4_01380	CzcC family cobalt/zinc/cadmium efflux transporter outer membrane protein
PsgRace4_18613	multidrug efflux transporter
PsgRace4_18618	multidrug resistance protein
PsgRace4_03959	multidrug efflux protein NorA
PsgRace4_18613	multidrug efflux transporter
PsgRace4_19941	multidrug resistance protein AcrA/AcrE family
PsgRace4_20771	AcrB/AcrD/AcrF family transporter
PsgRace4_20366	acriflavin resistance protein
PsgRace4_25741	multidrug/solvent tranporter
MATE (Multidrug and Toxic Efflux Transporter Family)
PsgRace4_01220	EmrB/QacA family drug resistance transporter
PsgRace4_07047	Bcr/CflA subfamily drug resistance transporter
PsgRace4_13053	EmrB/QacA family drug resistance transporter
PsgRace4_25721	EmrB/QacA family drug resistance transporter
PsgRace4_15939	MATE efflux family protein
PsgRace4_08225	DNA-damage-inducible protein F
PsgRace4_23708	fosmidomycin resistance protein
PsgRace4_26126	fusaric acid resistance protein, putative
PsgRace4_21018	camphor resistance protein CrcB
PsgRace4_27245	mcbg like protein; putative albicidin resistance
SMR (Small Multidrug Resistance Transporter Family)
PsgRace4_06433	small multidrug resistance (SMR) family protein
