# Supplementary material for: Genome Sequence Analyses of Pseudomonas savastanoi pv. glycinea and Subtractive Hybridization-Based Comparative Genomics with Nine Pseudomonads
Source: PLoS One. 2011 Jan 27;6(1):e16451. doi: 10.1371/journal.pone.0016451 (PMC3029378; doi:10.1371/journal.pone.0016451)
Supplement: File S4 — Specific gene list of Psg B076 compared to 9 sequenced P. syringae strains. (XLS) [file pone.0016451.s004.xls]

## Sheet: B076 versus 9 genomes
Psg B076 CDS	BlastN	islands	BlastP	islands	Length(bp)	Length(aa)	Products
PsgB076_00430	+		+		572	189.667	hypothetical protein
PsgB076_00437	+		+		1183	393.333	hypothetical protein
PsgB076_00467	-		+		1110	369	indoleacetate-lysine ligase
PsgB076_00487	+		+		1359	452	hypothetical protein
PsgB076_00504	-		+		279	92	hypothetical protein
PsgB076_00539	+		-		3057	1018	tail tape meausure protein
PsgB076_00669	+		-		483	160	hypothetical protein
PsgB076_00944	-		+		471	156	hypothetical protein
PsgB076_01504	-		+		90	29	amino acid ABC transporter permease
PsgB076_01921	-		+		243	80	hypothetical protein
PsgB076_02131	-		+		588	195	hypothetical protein
PsgB076_02790	+		+		663	220	hypothetical protein
PsgB076_02795	+	SIn1	+	SIp01	1215	404	DNA-cytosine methyltransferase
PsgB076_02800	+		+		651	216	hypothetical protein
PsgB076_02805	+		-		2625	874	hypothetical protein
PsgB076_02915	-		+		171	56	hypothetical protein
PsgB076_02945	+		+		177	58	hypothetical protein
PsgB076_02955	+		-		534	177	putative regulatory protein
PsgB076_03000	+		+		975	324	hypothetical protein
PsgB076_03005	+	SIn2	+	SIp02	2271	756	hypothetical protein
PsgB076_03010	+		+		1536	511	hypothetical protein
PsgB076_03015	+		+		1347	448	cytosine-specific DNA-methyltransferase
PsgB076_03055	+		+		285	94	hypothetical protein
PsgB076_03145	-		+		405	134	hypothetical protein
PsgB076_03439	+		-		432	143	hypothetical protein
PsgB076_03744	+		-		885	294	hypothetical protein
PsgB076_03769	+		+		861	286	hypothetical protein
PsgB076_03964	-		+		708	235	autotransporting lipase
PsgB076_04091	+		-		522	173	tail fiber assembly domain protein
PsgB076_04511	+		+		2217	738	hypothetical protein
PsgB076_04516	+		+		282	93	hypothetical protein
PsgB076_04521	+		+		333	110	hypothetical protein
PsgB076_04526	+		+	SIp03	333	110	hypothetical protein
PsgB076_04531	+	SIn3	+		210	69	hypothetical protein
PsgB076_04536	+		+		279	92	hypothetical protein
PsgB076_04541	+		+		297	98	hypothetical protein
PsgB076_04546	+		-		261	86	Prophage CP4-57 regulatory , AlpA-like protein
PsgB076_04551	+		+		789	262	hypothetical protein
PsgB076_04666	-		+		252	83	hypothetical protein
PsgB076_04676	+		-		1473	490	hemolysin-type calcium-binding region
PsgB076_04686	-		+		240	79	hypothetical protein
PsgB076_04721	-		+		297	98	hypothetical protein
PsgB076_04733	-		+		792	263	hypothetical protein
PsgB076_05048	-		+		171	56	hypothetical protein
PsgB076_05208	-		+		180	59	hypothetical protein
PsgB076_05268	-		+		228	75	hypothetical protein
PsgB076_05293	-		+		273	90	hypothetical protein
PsgB076_05568	-		+		258	85	hypothetical protein
PsgB076_05573	+		+		231	76	hypothetical protein
PsgB076_05578	+		+		1644	547	methionyl-tRNA synthetase
PsgB076_05583	+		+		1302	433	transport protein
PsgB076_05588	+		+		1242	413	hypothetical protein
PsgB076_05593	+	SIn4	+	SIp04	3195	1064	Lantibiotic dehydratase domain protein
PsgB076_05598	+		+		522	173	ornithine cyclodeaminase
PsgB076_05603	+		+		459	152	dehydratase
PsgB076_05608	+		+		573	190	hypothetical protein
PsgB076_05613	+		+		825	274	HpcH/HpaI aldolase/citrate lyase family protein
PsgB076_05618	+		+		1257	418	hypothetical protein
PsgB076_05885	-		+		1044	347	threonine dehydratase
PsgB076_05950	-		+		180	59	hypothetical protein
PsgB076_06195	-		+		216	71	hypothetical protein
PsgB076_06752	-		+		414	137	short chain dehydrogenase/reductase family oxidoreductase
PsgB076_06772	-		+		570	189	hypothetical protein
PsgB076_06787	-		+		498	165	hypothetical protein
PsgB076_06812	-		+		192	63	hypothetical protein
PsgB076_07197	+		+		1677	558	hypothetical protein
PsgB076_07397	+		+		1410	469	hypothetical protein
PsgB076_07402	+		+		777	258	hypothetical protein
PsgB076_07407	+		+		240	79	hypothetical protein
PsgB076_07412	+		+		420	139	hypothetical protein
PsgB076_07417	+		+		255	84	hypothetical protein
PsgB076_07422	+	SIn5	+	SIp05	951	316	hypothetical protein
PsgB076_07427	+		+		555	184	hypothetical protein
PsgB076_07432	+		+		261	86	hypothetical protein
PsgB076_07437	+		+		390	129	hypothetical protein
PsgB076_07442	+		+		567	188	putative site-specific DNA recombinase
PsgB076_08062	-		+		168	55	hypothetical protein
PsgB076_08200	+		+		369	122	hypothetical protein
PsgB076_08205	+		+		423	140	hypothetical protein
PsgB076_08210	+	SIn6	+	SIp06	2106	701	putative integrase
PsgB076_08215	+		+		1704	567	hypothetical protein
PsgB076_08220	+		+		1215	404	phage integrase family protein
PsgB076_09060	-		+		183	60	hypothetical protein
PsgB076_09190	+		+		399	132	hypothetical protein
PsgB076_09570	-		+		174	57	hypothetical protein
PsgB076_10115	-		+		165	54	hypothetical protein
PsgB076_10220	-		+		207	68	hypothetical protein
PsgB076_10355	+		+		273	90	hypothetical protein
PsgB076_10370	+		+		231	76	hypothetical protein
PsgB076_10380	+		+		219	72	hypothetical protein
PsgB076_10555	-		+		183	60	hypothetical protein
PsgB076_10615	-		+		174	57	hypothetical protein
PsgB076_11030	-		+		243	80	ABC transporter, permease protein
PsgB076_11060	-		+		654	217	hypothetical protein
PsgB076_11080	+		+		291	96	phage integrase family site specific recombinase
PsgB076_11085	-		+		2049	682	hypothetical protein
PsgB076_12114	-		+		582	193	hypothetical protein
PsgB076_12144	-		+		414	137	Phage integrase
PsgB076_12154	+		+		522	173	hypothetical protein
PsgB076_12159	+		-		828	275	hypothetical protein
PsgB076_12164	+		+		480	159	DNA-binding protein
PsgB076_12169	+		-		687	228	metallophosphoesterase
PsgB076_12174	+		-		327	108	hypothetical protein
PsgB076_12179	+		+		324	107	hypothetical protein
PsgB076_12184	+		+		453	150	hypothetical protein
PsgB076_12189	+		-		528	175	hydrolase, haloacid dehalogenase-like family protein
PsgB076_12194	+		+		1386	461	hypothetical protein
PsgB076_12199	+		+		864	287	hypothetical protein
PsgB076_12204	+	SIn7	+		1905	634	hypothetical protein
PsgB076_12209	+		+		786	261	hypothetical protein
PsgB076_12214	+		+		246	81	hypothetical protein
PsgB076_12219	+		+	SIp07	1215	404	hypothetical protein
PsgB076_12224	+		+		462	153	hypothetical protein
PsgB076_12229	+		+		2004	667	hypothetical protein
PsgB076_12234	+		+		195	64	hypothetical protein
PsgB076_12239	+		+		1158	385	ATP-binding region ATPase domain protein
PsgB076_12244	+		+		2235	744	hypothetical protein
PsgB076_12249	+		+		960	319	hypothetical protein
PsgB076_12259	+		+		408	135	helix-turn-helix domain-containing protein
PsgB076_12274	-		+		237	78	hypothetical protein
PsgB076_12299	-		+		273	90	hypothetical protein
PsgB076_12314	-		+		12291	4096	calcium binding hemolysin protein, putative
PsgB076_12339	+		-		2541	846	UvrD/REP helicase
PsgB076_12344	+		+		1431	476	hypothetical protein
PsgB076_12349	+	SIn8	+	SIp08	552	183	hypothetical protein
PsgB076_12354	+		+		2151	716	hypothetical protein
PsgB076_12359	+		+		2124	707	hypothetical protein
PsgB076_13004	-		+		450	149	hypothetical protein
PsgB076_13014	-		+		186	61	hypothetical protein
PsgB076_13019	-		+		189	62	hypothetical protein
PsgB076_13532	+		+		735	244	hypothetical protein
PsgB076_13537	+		+		2004	667	integrase catalytic subunit
PsgB076_13542	+		+	SIp09	987	328	TniB family protein
PsgB076_13547	+		+		678	225	hypothetical protein
PsgB076_13552	+		+		999	332	hypothetical protein
PsgB076_13557	+		-		1683	560	helicase, putative
PsgB076_13562	+		-		1920	639	hypothetical protein
PsgB076_13567	+		+		342	113	hypothetical protein
PsgB076_13572	+	SIn9	-		381	126	H-NS family protein MvaT
PsgB076_13577	+		-		468	155	Fis family transcriptional regulator
PsgB076_13582	+		+		264	87	hypothetical protein
PsgB076_13587	+		-		735	244	metallophosphoesterase
PsgB076_13592	+		-		357	118	hypothetical protein
PsgB076_13597	+		-		390	129	hypothetical protein
PsgB076_13602	+		-		636	211	hydrolase, haloacid dehalogenase-like family protein
PsgB076_13607	+		+		834	277	AraC family transcriptional regulator
PsgB076_13612	+		+		261	86	hypothetical protein
PsgB076_13622	+		+		864	287	alpha/beta fold family hydrolase
PsgB076_13627	+		-		1431	476	transposase
PsgB076_13632	+		-		1905	634	methyl-accepting chemotaxis protein
PsgB076_13637	+		+		333	110	hypothetical protein
PsgB076_13642	+		+	SIp10	177	58	hypothetical protein
PsgB076_13647	+		+		2028	675	putative outer membrane autotransporter barrel precursor
PsgB076_13652	+	SIn10	-		348	115	hypothetical protein
PsgB076_13662	+		+		696	231	alginate regulatory protein AlgP
PsgB076_13667	+		+	SIp11	1059	352	hypothetical protein
PsgB076_13672	+		+		240	79	diguanylate phosphodiesterase
PsgB076_13677	+		+		630	209	hypothetical protein
PsgB076_13682	+		-		1083	360	NAD(P)H-dependent 2-cyclohexen-1-one reductase
PsgB076_13687	+		-		1944	647	putative methyl-accepting chemotaxis protein
PsgB076_13697	-		+		420	139	hypothetical protein
PsgB076_13702	+		-		123	40	ISPpu14, transposase Orf3
PsgB076_13707	+		-		1206	401	pH-dependent sodium/proton antiporter
PsgB076_13712	+		+		252	83	hypothetical protein
PsgB076_13717	+		+		309	102	hypothetical protein
PsgB076_13722	+		+	SIp12	2007	668	histidine kinase
PsgB076_13727	+		+		204	67	hypothetical protein
PsgB076_13732	+		+		1734	577	putative sensor protein
PsgB076_13747	+		-		2058	685	multi-sensor hybrid histidine kinase
PsgB076_13752	+		-		294	97	hypothetical protein
PsgB076_13757	+		+		300	99	hypothetical protein
PsgB076_13762	+		-		222	73	hypothetical protein
PsgB076_13767	+		+		234	77	hypothetical protein
PsgB076_13772	+	SIn11	-		897	298	diguanylate phosphodiesterase
PsgB076_13777	+		-		654	217	hypothetical protein
PsgB076_13782	+		-		369	122	hypothetical protein
PsgB076_13787	+		+		150	49	hypothetical protein
PsgB076_13792	+		-		237	78	hypothetical protein
PsgB076_13797	+		+		3033	1010	NTPase (NACHT family)-like protein
PsgB076_13802	+		-		540	179	hypothetical protein
PsgB076_13807	+		-		1020	339	branched-chain amino acid aminotransferase
PsgB076_13812	+		+		1248	415	hypothetical protein
PsgB076_13817	+		+		948	315	hypothetical integral membrane protein
PsgB076_13822	+		+	SIp13	1206	401	hypothetical protein
PsgB076_13827	+		+		561	186	hypothetical protein
PsgB076_13832	+		+		207	68	hypothetical protein
PsgB076_13837	+		+		894	297	epoxide hydrolase protein
PsgB076_13847	+		-		1068	355	cointegrate resolution protein T
PsgB076_13852	+		+		576	191	conserved predicted protein
PsgB076_13857	+		+	SIp14	981	326	hypothetical protein
PsgB076_13887	+	SIn12	+		3825	1274	hypothetical protein
PsgB076_13892	+		+		1521	506	hypothetical protein
PsgB076_13902	+		-		663	220	hydrolase, haloacid dehalogenase-like family protein
PsgB076_13907	+		+		351	116	hypothetical protein
PsgB076_13927	+		-		531	176	hypothetical protein
PsgB076_13932	+		+		438	145	hypothetical protein
PsgB076_13937	+		+		1113	370	hypothetical protein
PsgB076_13942	+		+		261	86	hypothetical protein
PsgB076_13947	+	SIn13	+		1197	398	hypothetical protein
PsgB076_13952	+		+	SIp15	1272	423	zonular occludens toxin
PsgB076_13957	+		+		312	103	hypothetical protein
PsgB076_13962	+		+		618	205	hypothetical protein
PsgB076_13967	+		+		234	77	hypothetical protein
PsgB076_13977	-		+		180	59	hypothetical protein
PsgB076_13982	+		-		1131	376	hypothetical protein
PsgB076_13997	+		+		270	89	hypothetical protein
PsgB076_14152	-		+		1182	393	Orn/DAP/Arg decarboxylase 2:Orn/DAP/Arg decarboxylase 2
PsgB076_15162	-		+		162	53	hypothetical protein
PsgB076_15407	-		+		351	116	hypothetical protein
PsgB076_15467	-		+		168	55	hypothetical protein
PsgB076_15487	-		+		240	79	hypothetical protein
PsgB076_15992	-		+		162	53	hypothetical protein
PsgB076_17466	-		+		492	163	glyoxalase family protein family
PsgB076_17566	-		+		528	175	HAD family hydrolase
PsgB076_17591	-		+		264	87	ISPsy24, transposase orfB
PsgB076_18892	-		+		276	91	hypothetical protein
PsgB076_19635	+		-		120	39	P-type conjugative transfer protein TrbJ
PsgB076_20612	+		+		989	328.667	hypothetical protein
PsgB076_20617	+		-		1629	542	UvrD/REP helicase family protein
PsgB076_20682	-		+		264	87	hypothetical protein
PsgB076_20697	-		+		441	146	hypothetical protein
PsgB076_21542	+		+		2037	678	hypothetical protein
PsgB076_22062	-		+		1005	334	hypothetical protein
PsgB076_22067	+		-		174	57	hypothetical protein
PsgB076_22072	+	SIn14	-		453	150	DNA-binding protein
PsgB076_22077	+		+		150	49	hypothetical protein
PsgB076_22976	+		+		586	194.333	hypothetical protein
PsgB076_22981	+	SIn15	+		477	158	hypothetical protein
PsgB076_22986	+		+	SIp16	267	88	hypothetical protein
PsgB076_22991	+		+		915	304	hypothetical protein
PsgB076_22996	-		+		441	146	hypothetical protein
PsgB076_23001	+		+		255	84	hypothetical protein
PsgB076_23011	+		+		1203	400	hypothetical protein
PsgB076_23016	+	SIn16	+	SIp17	447	148	hypothetical protein
PsgB076_23031	+		+		1572	523	Phage integrase
PsgB076_23036	+		+		1278	425	Phage integrase
PsgB076_23571	+		+		420	139	XRE family transcriptional regulator
PsgB076_23576	+		+		291	96	hypothetical protein
PsgB076_24204	-		+		174	57	hypothetical protein
PsgB076_24219	-		+		510	169	transposase
PsgB076_24239	-		+		588	195	hypothetical protein
PsgB076_24694	-		+		309	102	hypothetical protein
PsgB076_25849	+		+		210	69	hypothetical protein
PsgB076_25854	+	SIn17	-		984	327	aldo/keto reductase
PsgB076_25859	+		+		258	85	hypothetical protein
PsgB076_25898	+		+		663	220	NADP oxidoreductase coenzyme F420-dependent family protein
PsgB076_25903	+		+		144	47	short chain dehydrogenase
PsgB076_25953	+		+		561	186	hypothetical protein
PsgB076_25968	+		+		483	160	putative cytoplasmic protein
PsgB076_26148	-		+		219	72	hypothetical protein
PsgB076_26638	-		+		195	64	hypothetical protein
PsgB076_26655	+		+		549	182	hypothetical protein
PsgB076_26660	+		+		264	87	hypothetical protein
PsgB076_26670	+	SIn18	+		768	255	hypothetical protein
PsgB076_26675	+		+		261	86	hypothetical protein
PsgB076_26680	+		+		237	78	transcriptional factor MdcH
PsgB076_26685	+		+		378	125	silent information regulator protein Sir2
PsgB076_26690	-		+		321	106	hypothetical protein
PsgB076_26700	+		+	SIp18	177	58	hypothetical protein
PsgB076_26715	+		+		1704	567	restriction modification system DNA specificity domain
PsgB076_26720	+		+		1485	494	type I restriction-modification system, M subunit
PsgB076_26725	+		+		2364	787	type I restriction-modification system, R subunit
PsgB076_26730	+	SIn19	+		1617	538	hypothetical protein
PsgB076_26735	+		+		1500	499	transposon Tn7 transposition protein TnsD
PsgB076_26740	+		+		1611	536	transposon Tn7 transposition protein TnsC
PsgB076_26745	+		+		1680	559	integrase catalytic subunit
PsgB076_26750	+		+		351	116	integrase catalytic subunit
PsgB076_26755	+		+		828	275	transposon Tn7 transposition protein TnsA
PsgB076_26900	+		+		356	117.667	type I restriction-modification system, S subunit
PsgB076_26915	-	plasmids	+	plasmids	654	217	stability/partitioning determinant
PsgB076_26920	-		+	SIp19	312	103	stability/partitioning determinant
PsgB076_26925	-		+		294	97	transposase Tn3 family protein
PsgB076_26930	+		-		573	190	invertase recombinase-like protein
PsgB076_26935	+		+		252	83	putative transcriptional regulator
PsgB076_26940	+	SIn20	+	SIp20	396	131	PilT
PsgB076_26945	+		+		378	125	hypothetical protein
PsgB076_26955	+		+		219	72	hypothetical protein
PsgB076_26965	+		+		843	280	hypothetical protein
PsgB076_26970	+		+		636	211	hypothetical protein
PsgB076_27005	-		+		1650	549	relaxase
PsgB076_27010	+		-		423	140	hypothetical protein
PsgB076_27015	+		-		573	190	hypothetical protein
PsgB076_27090	-		+		954	317	VirB4
PsgB076_27100	-		+		216	71	hypothetical protein
PsgB076_27105	-		+	SIp21	528	175	transcriptional regulator
PsgB076_27110	-		+		351	116	pbsX-like transcriptional regulator
PsgB076_27115	-		+		471	156	bacteriocin immunity protein
PsgB076_27130	+		-		489	162	type III effector protein AvrPto1
PsgB076_27135	+		-		591	196	integrase catalytic region
PsgB076_27140	+		+		565	187.333	hypothetical protein
PsgB076_27145	+		-		960	319	Orf28
PsgB076_27150	+		+		297	98	hypothetical protein
PsgB076_27155	+		+		189	62	hypothetical protein
PsgB076_27160	+		+		219	72	hypothetical protein
PsgB076_27165	+		+		204	67	hypothetical protein
PsgB076_27170	+		+		336	111	hypothetical protein
PsgB076_27175	+		+	SIp22	195	64	hypothetical protein
PsgB076_27180	+		+		321	106	hypothetical protein
PsgB076_27185	+		+		228	75	DNA primase TraC
PsgB076_27190	+		+		363	120	hypothetical protein
PsgB076_27195	+		+		222	73	hypothetical protein
PsgB076_27200	+		+		498	165	hypothetical protein
PsgB076_27205	+		+		429	142	putative ultraviolet light resistance B protein RuvA
PsgB076_27210	+		-		1113	370	putative ultraviolet light resistance B protein RuvB
PsgB076_27215	+		-		987	328	ParB family partitioning protein
PsgB076_27220	+		-		1131	376	ParaA family ATPase
PsgB076_27225	+		+		1065	354	hypothetical protein
PsgB076_27230	+	SIn21	+		180	59	hypothetical protein
PsgB076_27235	+		-		315	104	hypothetical protein
PsgB076_27240	+		-		930	309	hypothetical protein
PsgB076_27245	+		-		834	277	hypothetical protein
PsgB076_27250	+		-		1266	421	replicase
PsgB076_27255	+		+		756	251	hypothetical protein
PsgB076_27260	+		+		204	67	hypothetical protein
PsgB076_27265	+		+		819	272	TraN protein
PsgB076_27270	+		+		1350	449	hypothetical protein
PsgB076_27275	+		+		711	236	hypothetical protein
PsgB076_27280	+		+		534	177	TraQ-like protein
PsgB076_27285	+		+		444	147	hypothetical protein
PsgB076_27290	+		+	SIp23	726	241	hypothetical protein
PsgB076_27295	+		+		3081	1026	TraU protein
PsgB076_27300	+		+		1245	414	TraW protein
PsgB076_27305	+		+		594	197	hypothetical protein
PsgB076_27310	+		+		2187	728	integral membrane protein
PsgB076_27315	+		+		498	165	hypothetical protein
PsgB076_27320	+		+		801	266	hypothetical protein
PsgB076_27325	+		+		213	70	hypothetical protein
PsgB076_27330	+		+		681	226	hypothetical protein
PsgB076_27365	+		+		237	78	hypothetical protein
PsgB076_27370	+		+		759	252	hypothetical protein
PsgB076_27375	+		-		183	60	hypothetical protein
PsgB076_27380	+	SIn22	+		918	305	hypothetical protein
PsgB076_27385	+		+		414	137	hypothetical protein
PsgB076_27390	+		+		240	79	hypothetical protein
PsgB076_27395	+		+		222	73	hypothetical protein
PsgB076_27400	-		+		282	93	hypothetical protein
PsgB076_27405	+		+		282	93	hypothetical protein
PsgB076_27410	+		+		198	65	hypothetical protein
PsgB076_27415	+		+		279	92	hypothetical protein
PsgB076_27420	+		+		261	86	hypothetical protein
PsgB076_27425	+		+		228	75	hypothetical protein
PsgB076_27430	+		+		1371	456	hypothetical protein
PsgB076_27435	+		+		2223	740	hypothetical protein
PsgB076_27440	+		+		1287	428	DNA primase
PsgB076_27445	+		+		987	328	hypothetical protein
PsgB076_27450	+		+		1131	376	TrbA-like protein
PsgB076_27455	+		+	SIp24	399	132	lytic transglycosylase, catalytic
PsgB076_27460	+		+		2526	841	DNA topoisomerase III
PsgB076_27465	+	SIn23	+		381	126	hypothetical protein
PsgB076_27470	+		+		378	125	hypothetical protein
PsgB076_27475	+		+		447	148	hypothetical protein
PsgB076_27480	+		+		1515	504	zeta toxin family protein
PsgB076_27485	+		+		336	111	hypothetical protein
PsgB076_27490	+		+		387	128	hypothetical protein
PsgB076_27495	+		+		180	59	hypothetical protein
PsgB076_27500	+		+		306	101	hypothetical protein
PsgB076_27505	+		+		201	66	hypothetical protein
PsgB076_27510	+		+		4779	1592	helicase domain-containing protein
PsgB076_27515	+		+		498	165	hypothetical protein
PsgB076_27520	+		+		261	86	hypothetical protein
PsgB076_27525	+		+		225	74	hypothetical protein
PsgB076_27530	+		+		168	55	hypothetical protein
PsgB076_27545	+		+		546	181	putative transmembrane protein
PsgB076_27550	+		+		261	86	hypothetical protein
PsgB076_27555	+		+		510	169	hypothetical protein
PsgB076_27560	+		+	SIp25	3030	1009	hypothetical protein
PsgB076_27565	+		+		534	177	hypothetical protein
PsgB076_27570	+		+		699	232	hypothetical protein
PsgB076_27575	+		+		261	86	TraK protein
PsgB076_27580	+		+		1170	389	plasmid transfer ATPase TraJ
PsgB076_27585	+		-		654	217	hypothetical protein
PsgB076_27590	+	SIn24	+		459	152	TraH protein, putative
PsgB076_27595	+		+		1290	429	relaxase/mobilization nuclease family protein
PsgB076_27600	+		+	SIp26	270	89	hypothetical protein
PsgB076_27605	+		+		183	60	hypothetical protein
PsgB076_27610	+		+		249	82	hypothetical protein
PsgB076_27615	+		-		303	100	hypothetical protein
PsgB076_27620	+		+		441	146	mobilisation protein MobC
PsgB076_27625	+		+	SIp27	702	233	hypothetical protein
PsgB076_27630	+		+		639	212	hypothetical protein
PsgB076_27635	-		+		153	50	hypothetical protein
PsgB076_27645	+		+		1053	350	Gibberellin 3-beta-dioxygenase (Ethylene-forming enzyme) (EFE)
PsgB076_27660	-		+		225	74	hypothetical protein
PsgB076_27855	+		-		1075	357.333	HopZ1b
PsgB076_27860	-		+		171	56	hypothetical protein
PsgB076_27865	-		+		1431	476	Orf54
PsgB076_27870	-		+		594	197	integrase family protein
PsgB076_27875	+		+		246	81	hypothetical protein
PsgB076_27880	+		+		264	87	hypothetical protein
PsgB076_27885	+		+	SIp28	234	77	hypothetical protein
PsgB076_27890	+		+		276	91	hypothetical protein
PsgB076_27895	+	SIn25	+		363	120	hypothetical protein
PsgB076_27900	+		+		282	93	hypothetical protein
PsgB076_27905	+		+		246	81	hypothetical protein
PsgB076_27910	+		+		240	79	hypothetical protein
PsgB076_27915	+		+		270	89	hypothetical protein
PsgB076_27925	+		+		666	221	hypothetical protein
PsgB076_27930	+		+		168	55	hypothetical protein
PsgB076_27975	-		+		162	53	hypothetical protein
PsgB076_27990	-		+		204	67	hypothetical protein
PsgB076_28015	-		+		228	75	hypothetical protein
PsgB076_28045	+		+		378	125	UBA/THIF-type NAD/FAD binding protein
PsgB076_28050	+		-		471	156	hypothetical protein
PsgB076_28075	+		+		312	103	plasmid stabilization protein
PsgB076_28080	+		+		252	83	plasmid stabilization protein
PsgB076_28120	-		+		213	70	stability/partitioning determinant
PsgB076_28150	-		+		243	80	hypothetical protein
PsgB076_28155	+		+		570	189	hypothetical protein
PsgB076_28170	+		+		621	206	hypothetical protein
PsgB076_28175	+		+	SIp29	267	88	hypothetical protein
PsgB076_28180	-		+		546	181	IS801, transposase
PsgB076_28210	-		+		702	233	trbA protein
PsgB076_28260	+		-		270	89	addiction module antitoxin
PsgB076_28345	+		+		204	67	hypothetical protein
PsgB076_28350	+		+		393	130	pbsX-like transcriptional regulator
PsgB076_28370	+		+		645	214	hypothetical protein
PsgB076_28375	+		+		681	226	Haloacid dehalogenase domain protein hydrolase
PsgB076_28380	+	SIn26	-		513	170	acetyltransferase
PsgB076_28385	+		-		366	121	chorismate mutase
PsgB076_28390	+		-		519	172	acetyltransferase, GNAT family protein
PsgB076_28435	+		+		729	242	hypothetical protein
PsgB076_28450	-		+		228	75	hypothetical protein
PsgB076_28495	+		+		582	193	hypothetical protein
PsgB076_28500	+		+		1233	410	DNA-cytosine methyltransferase
PsgB076_28515	+		+		726	241	hypothetical protein
PsgB076_28520	+		+		969	322	microcin b17 processing protein mcbd, putative
PsgB076_28525	+	SIn27	+	SIp30	321	106	hypothetical protein
PsgB076_28530	+		+		882	293	hypothetical protein
PsgB076_28535	+		+		213	70	hypothetical protein
PsgB076_28540	+		+		267	88	transposase
PsgB076_28575	+		+		555	184	hypothetical protein
PsgB076_28595	+		-		528	175	hypothetical protein
PsgB076_28600	+		-		279	92	hypothetical protein
PsgB076_28650	-		+		411	136	hypothetical protein
PsgB076_28695	+		+		381	126	hypothetical protein
PsgB076_28740	+		+		844	280.333	hypothetical protein
PsgB076_28745	+		-		639	212	hypothetical protein
PsgB076_28755	-		+		1626	541	Orf54
PsgB076_28785	+		+		729	242	hypothetical protein
PsgB076_28810	+		-		288	95	hypothetical protein
PsgB076_28855	+		+		1737	578	hypothetical protein
PsgB076_28860	+		+		1080	359	BsuBIPstI restriction endonuclease-like protein
PsgB076_28895	+		-		669	222	partition protein parA
PsgB076_28900	+		+		255	84	hypothetical protein
PsgB076_28910	+		+		288	95	hypothetical protein
PsgB076_28915	+		+		228	75	hypothetical protein
PsgB076_28925	+		+		417	138	hypothetical protein
PsgB076_28930	+		+		222	73	hypothetical protein
PsgB076_28940	+		-		306	101	hypothetical protein
PsgB076_28945	+		+		405	134	hypothetical protein
PsgB076_28965	+		+		453	150	hypothetical protein
PsgB076_28970	+		+		408	135	hypothetical protein
PsgB076_29040	-		+		201	66	toxin of the YafQ-DinJ toxin-antitoxin system
PsgB076_29045	-		+		330	109	antitoxin of YafQ-DinJ toxin-antitoxin system
PsgB076_29050	+		-		396	131	hypothetical protein
PsgB076_29065	-		+		168	55	killer protein
PsgB076_29075	+		+		668	221.667	hypothetical protein
PsgB076_29100	+		+		675	224	hypothetical protein
PsgB076_29125	-		+		711	236	hypothetical protein
PsgB076_29155	-		+		213	70	hypothetical protein
PsgB076_29175	-		+		360	119	hypothetical protein
PsgB076_29180	-		+		171	56	hypothetical protein
PsgB076_29190	+		+		603	200	AAA+ ATPase
PsgB076_29220	+		+		489	162	hypothetical protein
PsgB076_29390	-		+		303	100	VirB5
PsgB076_29585	+		-		2889	962	TnpA
PsgB076_29590	+	SIn28	-		1677	558	traY protein
PsgB076_29595	+		-		358	118.333	surface exclusion protein, putative
PsgB076_29600	-		+		735	244	hypothetical protein
PsgB076_29620	+		-		927	308	VirB6
PsgB076_29625	+		+		306	101	hypothetical protein
PsgB076_29635	+		+		276	91	hypothetical protein
PsgB076_29640	+	SIn29	+	SIp31	222	73	hypothetical protein
PsgB076_29645	+		+		705	234	replication protein
Specific genes or proteins were arbitrarily defined for those with H value less than 0.42.
SI: Specific islands refer to strain-specific genomic regions with more than 3 predicted genes (3 kb).
SIn: BlastN
Sip: BlastP
