# Supplementary material for: Genome Sequence Analyses of Pseudomonas savastanoi pv. glycinea and Subtractive Hybridization-Based Comparative Genomics with Nine Pseudomonads
Source: PLoS One. 2011 Jan 27;6(1):e16451. doi: 10.1371/journal.pone.0016451 (PMC3029378; doi:10.1371/journal.pone.0016451)
Supplement: File S5 — Specific gene list of Psg Race 4 compared to 9 sequenced P. syringae strains. (XLS) [file pone.0016451.s005.xls]

## Sheet: Race4 versus 9 genomes
Psg Race4 CDS	BlastN	Islands	BlastP	Islands	Length(bp)	Length(aa)
PsgRace4_00005	+		+		586	194.333	hypothetical protein
PsgRace4_00010	+	SIn01	+		477	158	hypothetical protein
PsgRace4_00015	+		+	SIp01	228	75	hypothetical protein
PsgRace4_00020	+		+		915	304	hypothetical protein
PsgRace4_00025	-		+		441	146	hypothetical protein
PsgRace4_00030	+		+		255	84	hypothetical protein
PsgRace4_00040	+		+		1203	400	hypothetical protein
PsgRace4_00045	+		+		447	148	hypothetical protein
PsgRace4_00050	+	SIn02	+	SIp02	2022	673	putative integrase
PsgRace4_00055	+		+		1572	523	Phage integrase
PsgRace4_00060	+		+		1278	425	Phage integrase
PsgRace4_00400	+		-		522	173	tail fiber assembly domain protein
PsgRace4_00738	+		+		861	286	hypothetical protein
PsgRace4_00758	+		+		828	275	hypothetical protein
PsgRace4_01135	-		+		612	203	hypothetical protein
PsgRace4_01930	-		+		90	29	amino acid ABC transporter permease
PsgRace4_02650	+		+		210	69	hypothetical protein
PsgRace4_02655	+		-		984	327	aldo/keto reductase
PsgRace4_02660	+	SIn03	+		256	84.3333	hypothetical protein
PsgRace4_02667	+		+	SIp03	196	64.3333	short chain dehydrogenase
PsgRace4_02672	+		+		663	220	NADP oxidoreductase coenzyme F420-dependent family protein
PsgRace4_02752	+		+		561	186	hypothetical protein
PsgRace4_02767	+		+		483	160	putative cytoplasmic protein
PsgRace4_02782	-		+		291	96	hypothetical protein
PsgRace4_02787	-		+		255	84	hypothetical protein
PsgRace4_03804	-		+		1125	374	Poly(beta-D-mannuronate) C5 epimerase 3 (mannuronanepimerase 3)
PsgRace4_03809	-		+		1101	366	indoleacetate-lysine ligase
PsgRace4_03834	+		-		530	175.667	putative phage integrase
PsgRace4_04286	-		+		405	134	hypothetical protein
PsgRace4_04296	-		+		405	134	hypothetical protein
PsgRace4_04326	+		+		222	73	hypothetical protein
PsgRace4_04341	-		+		162	53	SNF2-related:helicase, C-terminal
PsgRace4_04351	+		+		174	57	hypothetical protein
PsgRace4_04356	+		-		555	184	hypothetical protein
PsgRace4_04391	-		+		264	87	hypothetical protein
PsgRace4_04436	+		+		1308	435	UvrD/REP helicase
PsgRace4_04441	+		+	SIp04	494	163.667	UvrD/REP helicase
PsgRace4_04456	-		+		486	161	avirulence protein
PsgRace4_04461	+		+		469	155.333	avirulence protein
PsgRace4_04511	-		+		162	53	hypothetical protein
PsgRace4_04516	+		+	SIp05	1065	354	hypothetical protein
PsgRace4_04521	+		+		1815	604	hypothetical protein
PsgRace4_04531	-		+		204	67	hypothetical protein
PsgRace4_04571	-		+		213	70	hypothetical protein
PsgRace4_04576	+		+		376	124.333	hypothetical protein
PsgRace4_04601	+		+		1248	415	type II restriction endonuclease, EcoRII-C domain protein
PsgRace4_04606	+		+		1263	420	DNA-cytosine methyltransferase
PsgRace4_04626	-		+		297	98	hypothetical protein
PsgRace4_04646	+		-		288	95	hypothetical protein
PsgRace4_04656	+		-		318	105	hopZ1b
PsgRace4_04661	+		-		321	106	hypothetical protein
PsgRace4_04711	-		+		498	165	RulB
PsgRace4_04726	+		-		1059	352	hypothetical protein
PsgRace4_04731	+	SIn04	-		2121	706	YeeB-like protein
PsgRace4_04736	+		-		1170	389	YeeB-like protein
PsgRace4_04766	-		+		219	72	relaxase
PsgRace4_04786	+		+		378	125	UBA/THIF-type NAD/FAD binding protein
PsgRace4_04791	+		-		471	156	hypothetical protein
PsgRace4_04816	+		-		489	162	type III effector protein AvrPto1
PsgRace4_04821	+		+		224	73.6667	Integrase catalytic region
PsgRace4_04826	+	SIn05	+	SIp06	777	258	hypothetical protein
PsgRace4_04831	+		+		438	145	DNA-cytosine methyltransferase
PsgRace4_04836	+		+		858	285	type II DNA restriction endonuclease R.NGOI
PsgRace4_04851	+		+		429	142	putative plasmid stability/partitioning protein
PsgRace4_04856	+		+		279	92	putative plasmid stability/partitioning protein
PsgRace4_04866	+	SIn06	-		369	122	LuxR family transcriptional regulator
PsgRace4_04871	+		-		1104	367	ABC transporter, periplasmic polyamine-binding protein
PsgRace4_04876	+		+		276	91	hypothetical protein
PsgRace4_04886	+		+		183	60	hypothetical protein
PsgRace4_05031	-		+		750	249	hypothetical protein
PsgRace4_05036	-		+		273	90	silent information regulator protein Sir2
PsgRace4_05041	+		+		237	78	transcriptional factor MdcH
PsgRace4_05046	+		+	SIp07	261	86	hypothetical protein
PsgRace4_05051	+	SIn07	+		768	255	hypothetical protein
PsgRace4_05056	+		+		264	87	hypothetical protein
PsgRace4_05061	+		+		453	150	hypothetical protein
PsgRace4_06193	-		+		588	195	hypothetical protein
PsgRace4_06233	-		+		174	57	hypothetical protein
PsgRace4_06842	-		+		2769	922	Outer membrane autotransporter barrel
PsgRace4_06847	+		+		291	96	hypothetical protein
PsgRace4_06872	+		+		360	119	XRE family transcriptional regulator
PsgRace4_07442	-		+		285	94	hypothetical protein
PsgRace4_07552	-		+		639	212	hypothetical protein
PsgRace4_08545	+		+		150	49	hypothetical protein
PsgRace4_08550	+	SIn08	-		453	150	DNA-binding protein
PsgRace4_08555	+		-		174	57	hypothetical protein
PsgRace4_08560	-		+		1005	334	hypothetical protein
PsgRace4_09055	+		+		564	187	hypothetical protein
PsgRace4_09060	+		+		512	169.667	hypothetical protein
PsgRace4_09065	+		+		237	78	hypothetical protein
PsgRace4_09075	+		+		2208	735	hypothetical protein
PsgRace4_09080	+		+	SIp08	282	93	hypothetical protein
PsgRace4_09085	+		+		333	110	hypothetical protein
PsgRace4_09090	+	SIn09	+		333	110	hypothetical protein
PsgRace4_09095	+		+		210	69	hypothetical protein
PsgRace4_09100	+		+		306	101	hypothetical protein
PsgRace4_09105	+		+		297	98	hypothetical protein
PsgRace4_09110	+		-		261	86	Prophage CP4-57 regulatory , AlpA-like protein
PsgRace4_09115	+		+		789	262	hypothetical protein
PsgRace4_09235	-		+		252	83	hypothetical protein
PsgRace4_09245	+		-		1443	480	hypothetical protein
PsgRace4_09297	-		+		198	65	putative lipoprotein
PsgRace4_09442	+		-		432	143	hypothetical protein
PsgRace4_09817	-		+		228	75	hypothetical protein
PsgRace4_10122	+		+		1974	657	hypothetical protein
PsgRace4_10981	-		+		264	87	hypothetical protein
PsgRace4_11046	+		-		1671	556	UvrD/REP helicase family protein
PsgRace4_11051	+		-		1986	661	hypothetical protein
PsgRace4_12036	+		+		225	74	hypothetical protein
PsgRace4_12768	-		+		369	122	hypothetical protein
PsgRace4_13298	-		+		156	51	hypothetical protein
PsgRace4_13303	-		+		159	52	hypothetical protein
PsgRace4_13349	-		+		522	173	HAD family hydrolase
PsgRace4_14389	-		+		183	60	hypothetical protein
PsgRace4_14509	+		+		399	132	hypothetical protein
PsgRace4_14874	-		+		174	57	hypothetical protein
PsgRace4_15424	-		+		243	80	hypothetical protein
PsgRace4_15529	-		+		207	68	hypothetical protein
PsgRace4_15654	+		+		273	90	hypothetical protein
PsgRace4_15669	+		+		231	76	hypothetical protein
PsgRace4_15679	+		+		219	72	hypothetical protein
PsgRace4_15859	-		+		153	50	hypothetical protein
PsgRace4_15919	-		+		174	57	hypothetical protein
PsgRace4_16374	-		+		174	57	hypothetical protein
PsgRace4_16404	-		+		687	228	hypothetical protein
PsgRace4_17508	-		+		168	55	hypothetical protein
PsgRace4_17613	+		+		183	60	hypothetical protein
PsgRace4_17618	+	SIn10	+		213	70	hypothetical protein
PsgRace4_17623	+		-		441	146	hypothetical protein
PsgRace4_17628	-		+		156	51	hypothetical protein
PsgRace4_17633	+		+		201	66	hypothetical protein
PsgRace4_17643	+		+		390	129	hypothetical protein
PsgRace4_17648	+		+		288	95	hypothetical protein
PsgRace4_17653	+		+	SIp09	192	63	hypothetical protein
PsgRace4_17658	+	SIn11	+		1197	398	hypothetical protein
PsgRace4_17663	+		+		261	86	hypothetical protein
PsgRace4_17668	+		+		1113	370	hypothetical protein
PsgRace4_17673	+		+		438	145	hypothetical protein
PsgRace4_17678	+		-		531	176	hypothetical protein
PsgRace4_17698	+		+		351	116	hypothetical protein
PsgRace4_17703	+	SIn12	-		663	220	hydrolase, haloacid dehalogenase-like family protein
PsgRace4_17708	+		+		1521	506	hypothetical protein
PsgRace4_17713	+		+		3825	1274	hypothetical protein
PsgRace4_17763	+		+		981	326	hypothetical protein
PsgRace4_17768	+	SIn13	+		576	191	conserved predicted protein
PsgRace4_17773	+		-		1068	355	cointegrate resolution protein T
PsgRace4_17783	+		+		894	297	epoxide hydrolase protein
PsgRace4_17788	+		+		207	68	hypothetical protein
PsgRace4_17793	+		+	SIp10	561	186	hypothetical protein
PsgRace4_17798	+		+		1206	401	hypothetical protein
PsgRace4_17803	+		+		948	315	hypothetical integral membrane protein
PsgRace4_17808	+		+		1248	415	hypothetical protein
PsgRace4_17813	+		-		1020	339	branched-chain amino acid aminotransferase
PsgRace4_17818	+		-		555	184	hypothetical protein
PsgRace4_17823	+		+		3033	1010	NTPase (NACHT family)-like protein
PsgRace4_17828	+		-		237	78	hypothetical protein
PsgRace4_17833	+		-		369	122	hypothetical protein
PsgRace4_17838	+	SIn14	-		654	217	hypothetical protein
PsgRace4_17843	+		-		897	298	diguanylate phosphodiesterase
PsgRace4_17848	+		+		234	77	hypothetical protein
PsgRace4_17853	+		-		222	73	hypothetical protein
PsgRace4_17858	+		+		300	99	hypothetical protein
PsgRace4_17863	+		-		294	97	hypothetical protein
PsgRace4_17868	+		-		2058	685	multi-sensor hybrid histidine kinase
PsgRace4_17883	+		+		1734	577	putative sensor protein
PsgRace4_17888	+		+		204	67	hypothetical protein
PsgRace4_17893	+		+	SIp11	2214	737	histidine kinase
PsgRace4_17898	+		+		309	102	hypothetical protein
PsgRace4_17903	+		+		252	83	hypothetical protein
PsgRace4_17908	+		-		1206	401	pH-dependent sodium/proton antiporter
PsgRace4_17913	+		-		123	40	ISPpu14, transposase Orf3
PsgRace4_17918	-		+		420	139	hypothetical protein
PsgRace4_17928	+		-		1944	647	putative methyl-accepting chemotaxis protein
PsgRace4_17933	+		-		1083	360	NAD(P)H-dependent 2-cyclohexen-1-one reductase
PsgRace4_17938	+		+		630	209	hypothetical protein
PsgRace4_17943	+		+	SIp12	240	79	diguanylate phosphodiesterase
PsgRace4_17948	+		+		1080	359	hypothetical protein
PsgRace4_17953	+		+		696	231	alginate regulatory protein AlgP
PsgRace4_17963	+		-		348	115	hypothetical protein
PsgRace4_17968	+		+		1296	431	peptidase S8 and S53 subtilisin kexin sedolisin
PsgRace4_17973	+		+	SIp13	162	53	hypothetical protein
PsgRace4_17978	+		+		357	118	hypothetical protein
PsgRace4_17983	+		+		333	110	hypothetical protein
PsgRace4_17988	+		-		1905	634	methyl-accepting chemotaxis protein
PsgRace4_17993	+		-		1431	476	transposase
PsgRace4_17998	+		+		936	311	alpha/beta fold family hydrolase
PsgRace4_18003	+	SIn15	+		834	277	AraC family transcriptional regulator
PsgRace4_18008	+		-		636	211	hydrolase, haloacid dehalogenase-like family protein
PsgRace4_18013	+		-		390	129	hypothetical protein
PsgRace4_18018	+		-		357	118	hypothetical protein
PsgRace4_18023	+		-		735	244	metallophosphoesterase
PsgRace4_18028	+		+		264	87	hypothetical protein
PsgRace4_18033	+		-		468	155	Fis family transcriptional regulator
PsgRace4_18038	+		-		381	126	H-NS family protein MvaT
PsgRace4_18043	+		+		342	113	hypothetical protein
PsgRace4_18048	+		-		1920	639	hypothetical protein
PsgRace4_18053	+		-		1683	560	helicase, putative
PsgRace4_18058	+		+		999	332	hypothetical protein
PsgRace4_18063	+		+		678	225	hypothetical protein
PsgRace4_18068	+		+		987	328	TniB family protein
PsgRace4_18073	+		+		2004	667	integrase catalytic subunit
PsgRace4_18078	+		+		735	244	hypothetical protein
PsgRace4_18083	-		+	SIp14	1095	364	hypothetical protein
PsgRace4_18088	+		+		180	59	hypothetical protein
PsgRace4_18093	+		+		510	169	hypothetical protein
PsgRace4_18098	+		+		1359	452	hypothetical protein
PsgRace4_18103	+		+		219	72	hypothetical protein
PsgRace4_18108	+		+		428	141.667	hypothetical protein
PsgRace4_18113	+		+		147	48	transposase
PsgRace4_18118	+	SIn16	-		1314	437	hypothetical protein
PsgRace4_18123	+		-		744	247	putative ABC transporter subunit
PsgRace4_18128	+		-		972	323	cointegrase
PsgRace4_18133	+		-		1002	333	TnpT protein
PsgRace4_18138	+		+		951	316	hypothetical protein
PsgRace4_18143	+		+		705	234	hypothetical protein
PsgRace4_18148	+		+	SIp15	1989	662	UvrD/REP helicase
PsgRace4_18153	+		+		1530	509	SMC protein-like
PsgRace4_18158	-		+		168	55	hypothetical protein
PsgRace4_18563	-		+		189	62	hypothetical protein
PsgRace4_19496	-		+		414	137	Phage integrase
PsgRace4_19521	-		+		477	158	hypothetical protein
PsgRace4_20651	-		+		351	116	hypothetical protein
PsgRace4_20711	-		+		168	55	hypothetical protein
PsgRace4_20731	-		+		240	79	hypothetical protein
PsgRace4_22250	-		+		648	215	hypothetical protein
PsgRace4_22465	-		+		168	55	hypothetical protein
PsgRace4_22570	+		+		305	100.667	hypothetical protein
PsgRace4_22600	+		+		513	170	Fip
PsgRace4_22605	+		+	SIp16	429	142	hypothetical protein
PsgRace4_22610	+	SIn17	+		702	233	hypothetical protein
PsgRace4_22615	+		+		2427	808	hypothetical protein
PsgRace4_22725	-		+		168	55	hypothetical protein
PsgRace4_23535	-		+		3234	1077	hypothetical protein
PsgRace4_23558	+		+		693	230	hypothetical protein
PsgRace4_24406	-		+		213	70	hypothetical protein
PsgRace4_25581	-		+		1044	347	threonine dehydratase
PsgRace4_25836	+		+		3579	1192	hypothetical protein
PsgRace4_25851	+		+		1209	402	hypothetical protein
PsgRace4_25856	+		+		1257	418	hypothetical protein
PsgRace4_25861	+		+		825	274	HpcH/HpaI aldolase/citrate lyase family protein
PsgRace4_25866	+		+		573	190	hypothetical protein
PsgRace4_25871	+		+		459	152	dehydratase
PsgRace4_25876	+	SIn18	+		522	173	ornithine cyclodeaminase
PsgRace4_25881	+		+	SIp17	3195	1064	Lantibiotic dehydratase domain protein
PsgRace4_25886	+		+		666	221	hypothetical protein
PsgRace4_25891	+		+		468	155	hypothetical protein
PsgRace4_25896	+		+		1302	433	transport protein
PsgRace4_25901	+		+		1644	547	methionyl-tRNA synthetase
PsgRace4_25906	+		+		231	76	hypothetical protein
PsgRace4_25911	-		+		258	85	hypothetical protein
PsgRace4_26191	-		+		273	90	hypothetical protein
PsgRace4_26276	-		+		180	59	hypothetical protein
PsgRace4_26736	-		+		849	282	hypothetical protein
PsgRace4_26741	+		+		933	310	hypothetical protein
PsgRace4_26746	+		+	SIp18	1608	535	hypothetical protein
PsgRace4_26751	-		+		273	90	hypothetical protein
PsgRace4_26756	-		+		609	202	hypothetical protein
PsgRace4_26761	-		+		480	159	hypothetical protein
PsgRace4_26775	-		+		585	194	hypothetical protein
PsgRace4_26785	-		+		1302	433	relaxase/mobilization nuclease domain protein
PsgRace4_26790	+		-		663	220	relaxase/mobilization nuclease domain protein
PsgRace4_26800	+		+		342	113	hypothetical protein
PsgRace4_26805	+		+		396	131	hypothetical protein
PsgRace4_26810	+	SIn19	-		213	70	hypothetical protein
PsgRace4_26815	+		+		1902	633	hypothetical protein
PsgRace4_26820	+		+		2238	745	hypothetical protein
PsgRace4_26865	-	Plasmids	+	plasmids	246	81	hypothetical protein
PsgRace4_26875	-		+		786	261	hypothetical protein
PsgRace4_27105	+		-		358	118.333	surface exclusion protein, putative
PsgRace4_27115	+		-		579	192	traX protein
PsgRace4_27185	-		+		945	314	hypothetical protein
PsgRace4_27190	+		-		519	172	acetyltransferase, GNAT family protein
PsgRace4_27195	+		-		300	99	chorismate mutase
PsgRace4_27205	+		-		498	165	hypothetical protein
PsgRace4_27210	+		+		796	264.333	hypothetical protein
PsgRace4_27225	-		+		171	56	hypothetical protein
PsgRace4_27255	+		+		726	241	hypothetical protein
PsgRace4_27260	+		+		969	322	microcin b17 processing protein mcbd, putative
PsgRace4_27265	+	SIn20	+	SIp19	321	106	hypothetical protein
PsgRace4_27270	+		+		882	293	hypothetical protein
PsgRace4_27275	+		+		213	70	hypothetical protein
PsgRace4_27280	+		+		267	88	transposase
PsgRace4_27310	+		+		555	184	hypothetical protein
PsgRace4_27325	+		-		528	175	hypothetical protein
PsgRace4_27330	+		-		279	92	hypothetical protein
PsgRace4_27345	+		+		237	78	hypothetical protein
PsgRace4_27350	+		-		630	209	partition protein
PsgRace4_27355	+	SIn21	+		194	63.6667	hypothetical protein
PsgRace4_27360	+		+	SIp20	1254	417	hypothetical protein
PsgRace4_27365	+		+		1701	566	ATPase-like protein
PsgRace4_27385	+		-		580	192.333	TnpA
PsgRace4_27405	-		+		4521	1506	hypothetical protein
PsgRace4_27415	+		+		1080	359	BsuBIPstI restriction endonuclease-like protein
PsgRace4_27420	+		+	SIp21	948	315	putative RNA methylase
PsgRace4_27425	-		+		1008	335	RulB protein
PsgRace4_27435	+		+		261	86	hypothetical protein
PsgRace4_27445	+		+		2679	892	hypothetical protein
PsgRace4_27450	+	SIn22	+	SIp22	1665	554	adenine specific DNA methylase
PsgRace4_27455	+		+		621	206	hypothetical protein
PsgRace4_27460	+		+		267	88	hypothetical protein
PsgRace4_27550	-		+		390	129	hypothetical protein
PsgRace4_27635	-		+		849	282	type IV pilus biogenesis protein
PsgRace4_27670	+		-		372	123	PbsX family transcriptional regulator
PsgRace4_27675	+		+		198	65	hypothetical protein
PsgRace4_27795	+		-		288	95	hypothetical protein
PsgRace4_27810	-		+		276	91	hypothetical protein
PsgRace4_27870	+		+		1053	350	Gibberellin 3-beta-dioxygenase (Ethylene-forming enzyme) (EFE)
PsgRace4_27880	+		+		579	192	hypothetical protein
PsgRace4_27885	+	SIn23	-		791	262.667	hypothetical protein
PsgRace4_27890	+		-		927	308	VirB6
PsgRace4_27895	+		+		306	101	hypothetical protein
PsgRace4_27905	+		+		276	91	hypothetical protein
PsgRace4_27910	+	SIn24	+	SIp23	222	73	hypothetical protein
PsgRace4_27915	+		+		810	269	replication protein
PsgRace4_27940	+		+		528	175	hypothetical protein
PsgRace4_27945	+		-		291	96	CopG family transcriptional regulator
PsgRace4_27950	+		-		291	96	plasmid stabilization system protein
PsgRace4_27955	+		+		477	158	hypothetical protein
PsgRace4_27960	+	SIn25	+		327	108	plasmid maintenance protein
PsgRace4_27965	+		+	SIp24	231	76	hypothetical protein
PsgRace4_27970	+		+		231	76	hypothetical protein
PsgRace4_27975	+		+		432	143	hypothetical protein
Specific genes or proteins were arbitrarily defined for those with H value less than 0.42.
SI: Specific islands refer to strain-specific genomic regions with more than 3 predicted genes (3 kb).
SIn: BlastN
Sip: BlastP
